# Supplementary material for: The role of the Aspergillus nidulans high mobility group B protein HmbA, the orthologue of Saccharomyces cerevisiae Nhp6p
Source: Sci Rep. 2022 Oct 15;12:17334. doi: 10.1038/s41598-022-22202-3 (PMC9569327; doi:10.1038/s41598-022-22202-3)
Supplement: Supplementary file 1 — Supplementary Information 1. [file 41598_2022_22202_MOESM1_ESM.xlsx]

## Sheet: README
Tables	Content
carbon_source_experiments	Colony size (mm) and the calculated ER values of hmbA+, hmbAD and complemented control strains (C'hmbA-gfp, C'hmbA and C'NHP6A) on various carbon-sources.
nitrogen_source_experiments	Colony size (mm) and the calculated ER values of hmbA+, hmbAD and complemented control strains (C'hmbA-gfp, C'hmbA and C'NHP6A) on various nitrogen-sources.
temp_osm_stress_experiments	Colony size (mm) and the calculated ER values of hmbA+, hmbAD and complemented control strains (C'hmbA-gfp, C'hmbA and C'NHP6A) on various temperature and osmotic conditions.
stressors_experiments	Colony size (mm) and the calculated ER values of hmbA+, hmbAD and complemented control strains (C'hmbA-gfp, C'hmbA and C'NHP6A) under oxidative-, cell-wall- and heavy metal stress conditions.

## Sheet: carbon_source_experiments
Environment_type	Strain	Experiment_number	Control_or_tested	Control_media	Colony_size_mm	ER value (Growth_relative_to_control_medium: size tested condition/average size control condition)
glucose	hmbA+	exp_1	control_environment	glucose	26.31	1.00382
glucose	hmbA+	exp_1	control_environment	glucose	26.26	1.00191
glucose	hmbA+	exp_1	control_environment	glucose	26.06	0.994277
glucose	hmbA+	exp_2	control_environment	glucose	28.85	1.00301
glucose	hmbA+	exp_2	control_environment	glucose	28.91	1.0051
glucose	hmbA+	exp_2	control_environment	glucose	28.53	0.991888
glucose	hmbA+	exp_3	control_environment	glucose	25.56	0.998048
glucose	hmbA+	exp_3	control_environment	glucose	25.97	1.01406
glucose	hmbA+	exp_3	control_environment	glucose	25.3	0.987895
glucose	hmbA+	exp_4	control_environment	glucose	27.16	1.02671
glucose	hmbA+	exp_4	control_environment	glucose	26.2	0.990423
glucose	hmbA+	exp_4	control_environment	glucose	26	0.982863
glucose	hmbA+	exp_5	control_environment	glucose	25.25	1.00772
glucose	hmbA+	exp_5	control_environment	glucose	24.57	0.980577
glucose	hmbA+	exp_5	control_environment	glucose	25.35	1.01171
glucose	hmbA+	exp_6	control_environment	glucose	25.27	1.01093
glucose	hmbA+	exp_6	control_environment	glucose	24.92	0.996933
glucose	hmbA+	exp_6	control_environment	glucose	24.8	0.992132
glucose	hmbAdelta	exp_1	control_environment	glucose	18.31	0.987239
glucose	hmbAdelta	exp_1	control_environment	glucose	18.26	0.984543
glucose	hmbAdelta	exp_1	control_environment	glucose	19.07	1.02822
glucose	hmbAdelta	exp_2	control_environment	glucose	16.9	0.984466
glucose	hmbAdelta	exp_2	control_environment	glucose	16.89	0.983883
glucose	hmbAdelta	exp_2	control_environment	glucose	17.71	1.03165
glucose	hmbAdelta	exp_3	control_environment	glucose	16.02	0.971694
glucose	hmbAdelta	exp_3	control_environment	glucose	17.17	1.04145
glucose	hmbAdelta	exp_3	control_environment	glucose	16.27	0.986858
glucose	hmbAdelta	exp_4	control_environment	glucose	17.67	0.994746
glucose	hmbAdelta	exp_4	control_environment	glucose	17.65	0.99362
glucose	hmbAdelta	exp_4	control_environment	glucose	17.97	1.01163
glucose	hmbAdelta	exp_5	control_environment	glucose	15.42	0.999784
glucose	hmbAdelta	exp_5	control_environment	glucose	15.51	1.00562
glucose	hmbAdelta	exp_5	control_environment	glucose	15.34	0.994597
glucose	hmbAdelta	exp_6	control_environment	glucose	15.24	1.01645
glucose	hmbAdelta	exp_6	control_environment	glucose	14.44	0.963095
glucose	hmbAdelta	exp_6	control_environment	glucose	15.3	1.02045
glucose	ChmbA-gfp	exp_1	control_environment	glucose	25.46	1.00079
glucose	ChmbA-gfp	exp_1	control_environment	glucose	25.59	1.0059
glucose	ChmbA-gfp	exp_1	control_environment	glucose	25.27	0.993318
glucose	ChmbA-gfp	exp_2	control_environment	glucose	26.32	0.995964
glucose	ChmbA-gfp	exp_2	control_environment	glucose	26.2	0.991423
glucose	ChmbA-gfp	exp_2	control_environment	glucose	26.76	1.01261
glucose	ChmbA-gfp	exp_4	control_environment	glucose	23.82	0.990025
glucose	ChmbA-gfp	exp_4	control_environment	glucose	24.44	1.01579
glucose	ChmbA-gfp	exp_4	control_environment	glucose	23.92	0.994181
glucose	ChmbA-gfp	exp_6	control_environment	glucose	21.68	0.967425
glucose	ChmbA-gfp	exp_6	control_environment	glucose	22.8	1.0174
glucose	ChmbA-gfp	exp_6	control_environment	glucose	22.75	1.01517
glucose	ChmbA	exp_1	control_environment	glucose	25.59	1.02115
glucose	ChmbA	exp_1	control_environment	glucose	25.26	1.00798
glucose	ChmbA	exp_1	control_environment	glucose	24.33	0.97087
glucose	ChmbA	exp_2	control_environment	glucose	24.28	0.967331
glucose	ChmbA	exp_2	control_environment	glucose	24.77	0.986853
glucose	ChmbA	exp_2	control_environment	glucose	26.25	1.04582
glucose	ChmbA	exp_4	control_environment	glucose	25.21	0.991999
glucose	ChmbA	exp_4	control_environment	glucose	24.92	0.980588
glucose	ChmbA	exp_4	control_environment	glucose	26.11	1.02741
glucose	ChmbA	exp_6	control_environment	glucose	23.9	0.982192
glucose	ChmbA	exp_6	control_environment	glucose	24.5	1.00685
glucose	ChmbA	exp_6	control_environment	glucose	24.6	1.01096
glucose	Cnhp6A	exp_1	control_environment	glucose	23.28	1.00518
glucose	Cnhp6A	exp_1	control_environment	glucose	22.89	0.988342
glucose	Cnhp6A	exp_1	control_environment	glucose	23.31	1.00648
glucose	Cnhp6A	exp_2	control_environment	glucose	22.89	0.996807
glucose	Cnhp6A	exp_2	control_environment	glucose	23.24	1.01205
glucose	Cnhp6A	exp_2	control_environment	glucose	22.76	0.991145
glucose	Cnhp6A	exp_3	control_environment	glucose	21.67	1.00169
glucose	Cnhp6A	exp_3	control_environment	glucose	21.79	1.00724
glucose	Cnhp6A	exp_3	control_environment	glucose	21.44	0.991063
saccharose	hmbA+	exp_1	tested_environment	glucose	29	1.10645
saccharose	hmbA+	exp_1	tested_environment	glucose	29.46	1.124
saccharose	hmbA+	exp_1	tested_environment	glucose	29.35	1.1198
saccharose	hmbA+	exp_6	tested_environment	glucose	27.12	1.08494
saccharose	hmbA+	exp_6	tested_environment	glucose	26.44	1.05774
saccharose	hmbA+	exp_6	tested_environment	glucose	26.95	1.07814
saccharose	hmbAdelta	exp_1	tested_environment	glucose	19.17	1.03361
saccharose	hmbAdelta	exp_1	tested_environment	glucose	18.53	0.999101
saccharose	hmbAdelta	exp_1	tested_environment	glucose	19.31	1.04116
saccharose	hmbAdelta	exp_6	tested_environment	glucose	15.38	1.02579
saccharose	hmbAdelta	exp_6	tested_environment	glucose	14.25	0.950422
saccharose	hmbAdelta	exp_6	tested_environment	glucose	13.94	0.929747
saccharose	ChmbA-gfp	exp_1	tested_environment	glucose	26.82	1.05425
saccharose	ChmbA-gfp	exp_1	tested_environment	glucose	27.01	1.06171
saccharose	ChmbA-gfp	exp_1	tested_environment	glucose	27.29	1.07272
saccharose	ChmbA-gfp	exp_6	tested_environment	glucose	24.09	1.07497
saccharose	ChmbA-gfp	exp_6	tested_environment	glucose	24.66	1.1004
saccharose	ChmbA-gfp	exp_6	tested_environment	glucose	25.18	1.12361
saccharose	ChmbA	exp_1	tested_environment	glucose	27.44	1.09497
saccharose	ChmbA	exp_1	tested_environment	glucose	28.11	1.12171
saccharose	ChmbA	exp_1	tested_environment	glucose	28.81	1.14964
saccharose	ChmbA	exp_6	tested_environment	glucose	26.22	1.07753
saccharose	ChmbA	exp_6	tested_environment	glucose	25.65	1.05411
saccharose	ChmbA	exp_6	tested_environment	glucose	25.88	1.06356
saccharose	Cnhp6A	exp_1	tested_environment	glucose	25.08	1.0829
saccharose	Cnhp6A	exp_1	tested_environment	glucose	24.74	1.06822
saccharose	Cnhp6A	exp_1	tested_environment	glucose	25.43	1.09801
lactose	hmbA+	exp_1	tested_environment	glucose	26.9	1.02633
lactose	hmbA+	exp_1	tested_environment	glucose	26.39	1.00687
lactose	hmbA+	exp_1	tested_environment	glucose	26.82	1.02327
lactose	hmbA+	exp_2	tested_environment	glucose	27.9	0.969985
lactose	hmbA+	exp_2	tested_environment	glucose	27.7	0.963032
lactose	hmbA+	exp_2	tested_environment	glucose	27.07	0.941129
lactose	hmbAdelta	exp_1	tested_environment	glucose	9.15	0.49335
lactose	hmbAdelta	exp_1	tested_environment	glucose	10.25	0.55266
lactose	hmbAdelta	exp_1	tested_environment	glucose	10.17	0.548347
lactose	hmbAdelta	exp_2	tested_environment	glucose	8.36	0.48699
lactose	hmbAdelta	exp_2	tested_environment	glucose	9.16	0.533592
lactose	hmbAdelta	exp_2	tested_environment	glucose	8.79	0.512039
lactose	ChmbA-gfp	exp_1	tested_environment	glucose	24.42	0.959906
lactose	ChmbA-gfp	exp_1	tested_environment	glucose	24.19	0.950865
lactose	ChmbA-gfp	exp_1	tested_environment	glucose	24.26	0.953616
lactose	ChmbA-gfp	exp_2	tested_environment	glucose	25.42	0.961907
lactose	ChmbA-gfp	exp_2	tested_environment	glucose	23.76	0.899092
lactose	ChmbA-gfp	exp_2	tested_environment	glucose	24.64	0.932392
lactose	ChmbA	exp_1	tested_environment	glucose	25.17	1.00439
lactose	ChmbA	exp_1	tested_environment	glucose	25.54	1.01915
lactose	ChmbA	exp_1	tested_environment	glucose	24.75	0.98763
lactose	ChmbA	exp_2	tested_environment	glucose	26.34	1.0494
lactose	ChmbA	exp_2	tested_environment	glucose	26.08	1.03904
lactose	ChmbA	exp_2	tested_environment	glucose	26.11	1.04024
lactose	Cnhp6A	exp_1	tested_environment	glucose	23.25	1.00389
lactose	Cnhp6A	exp_1	tested_environment	glucose	23.48	1.01382
lactose	Cnhp6A	exp_1	tested_environment	glucose	23.41	1.01079
lactose	Cnhp6A	exp_2	tested_environment	glucose	22.97	1.00029
lactose	Cnhp6A	exp_2	tested_environment	glucose	23.41	1.01945
lactose	Cnhp6A	exp_2	tested_environment	glucose	23.85	1.03861
galactose	hmbA+	exp_1	tested_environment	glucose	23.92	0.912629
galactose	hmbA+	exp_1	tested_environment	glucose	25	0.953834
galactose	hmbA+	exp_1	tested_environment	glucose	24.63	0.939718
galactose	hmbA+	exp_5	tested_environment	glucose	19.65	0.784222
galactose	hmbA+	exp_5	tested_environment	glucose	19.88	0.793402
galactose	hmbA+	exp_5	tested_environment	glucose	19.9	0.7942
galactose	hmbA+	exp_6	tested_environment	glucose	21.28	0.851314
galactose	hmbA+	exp_6	tested_environment	glucose	21.94	0.877717
galactose	hmbA+	exp_6	tested_environment	glucose	22	0.880117
galactose	hmbAdelta	exp_1	tested_environment	glucose	14.2	0.765636
galactose	hmbAdelta	exp_1	tested_environment	glucose	13.72	0.739756
galactose	hmbAdelta	exp_1	tested_environment	glucose	14.32	0.772106
galactose	hmbAdelta	exp_5	tested_environment	glucose	10.9	0.706721
galactose	hmbAdelta	exp_5	tested_environment	glucose	10.68	0.692457
galactose	hmbAdelta	exp_5	tested_environment	glucose	11.18	0.724876
galactose	hmbAdelta	exp_6	tested_environment	glucose	11.35	0.757003
galactose	hmbAdelta	exp_6	tested_environment	glucose	10.69	0.712984
galactose	hmbAdelta	exp_6	tested_environment	glucose	11.37	0.758337
galactose	ChmbA-gfp	exp_1	tested_environment	glucose	21.28	0.836478
galactose	ChmbA-gfp	exp_1	tested_environment	glucose	20.55	0.807783
galactose	ChmbA-gfp	exp_1	tested_environment	glucose	21.57	0.847877
galactose	ChmbA-gfp	exp_6	tested_environment	glucose	20.6	0.919232
galactose	ChmbA-gfp	exp_6	tested_environment	glucose	20.19	0.900937
galactose	ChmbA-gfp	exp_6	tested_environment	glucose	19.1	0.852298
galactose	ChmbA	exp_1	tested_environment	glucose	22.59	0.901437
galactose	ChmbA	exp_1	tested_environment	glucose	22.94	0.915403
galactose	ChmbA	exp_1	tested_environment	glucose	22.78	0.909018
galactose	ChmbA	exp_6	tested_environment	glucose	21.74	0.893425
galactose	ChmbA	exp_6	tested_environment	glucose	20.75	0.85274
galactose	ChmbA	exp_6	tested_environment	glucose	21.81	0.896301
galactose	Cnhp6A	exp_1	tested_environment	glucose	19.09	0.824266
galactose	Cnhp6A	exp_1	tested_environment	glucose	19.56	0.84456
galactose	Cnhp6A	exp_1	tested_environment	glucose	19.51	0.842401
ethanol	hmbA+	exp_1	tested_environment	glucose	24.74	0.943915
ethanol	hmbA+	exp_1	tested_environment	glucose	24.38	0.930179
ethanol	hmbA+	exp_1	tested_environment	glucose	23.5	0.896604
ethanol	hmbA+	exp_6	tested_environment	glucose	18.5	0.740099
ethanol	hmbA+	exp_6	tested_environment	glucose	17.46	0.698493
ethanol	hmbA+	exp_6	tested_environment	glucose	18.66	0.7465
ethanol	hmbAdelta	exp_1	tested_environment	glucose	12.15	0.655104
ethanol	hmbAdelta	exp_1	tested_environment	glucose	12.09	0.651869
ethanol	hmbAdelta	exp_1	tested_environment	glucose	11.57	0.623832
ethanol	hmbAdelta	exp_6	tested_environment	glucose	7.37	0.491552
ethanol	hmbAdelta	exp_6	tested_environment	glucose	8.18	0.545576
ethanol	hmbAdelta	exp_6	tested_environment	glucose	8.08	0.538906
ethanol	ChmbA-gfp	exp_1	tested_environment	glucose	19.05	0.748821
ethanol	ChmbA-gfp	exp_1	tested_environment	glucose	19.97	0.784984
ethanol	ChmbA-gfp	exp_1	tested_environment	glucose	19.16	0.753145
ethanol	ChmbA-gfp	exp_6	tested_environment	glucose	16.23	0.72423
ethanol	ChmbA-gfp	exp_6	tested_environment	glucose	17.77	0.79295
ethanol	ChmbA-gfp	exp_6	tested_environment	glucose	16.67	0.743864
ethanol	ChmbA	exp_1	tested_environment	glucose	20.34	0.811652
ethanol	ChmbA	exp_1	tested_environment	glucose	20.06	0.800479
ethanol	ChmbA	exp_1	tested_environment	glucose	20.41	0.814445
ethanol	ChmbA	exp_6	tested_environment	glucose	17.17	0.705616
ethanol	ChmbA	exp_6	tested_environment	glucose	17.45	0.717123
ethanol	ChmbA	exp_6	tested_environment	glucose	16.4	0.673973
ethanol	Cnhp6A	exp_1	tested_environment	glucose	15.69	0.677461
ethanol	Cnhp6A	exp_1	tested_environment	glucose	16.66	0.719344
ethanol	Cnhp6A	exp_1	tested_environment	glucose	15.71	0.678325
glycerol	hmbA+	exp_1	tested_environment	glucose	25.24	0.962991
glycerol	hmbA+	exp_1	tested_environment	glucose	24.88	0.949256
glycerol	hmbA+	exp_1	tested_environment	glucose	24.99	0.953453
glycerol	hmbA+	exp_6	tested_environment	glucose	21.99	0.879717
glycerol	hmbA+	exp_6	tested_environment	glucose	20.89	0.835711
glycerol	hmbA+	exp_6	tested_environment	glucose	20.48	0.819309
glycerol	hmbAdelta	exp_1	tested_environment	glucose	16.44	0.886413
glycerol	hmbAdelta	exp_1	tested_environment	glucose	16.65	0.897735
glycerol	hmbAdelta	exp_1	tested_environment	glucose	16.45	0.886952
glycerol	hmbAdelta	exp_6	tested_environment	glucose	11.36	0.75767
glycerol	hmbAdelta	exp_6	tested_environment	glucose	10.34	0.68964
glycerol	hmbAdelta	exp_6	tested_environment	glucose	10.88	0.725656
glycerol	ChmbA-gfp	exp_1	tested_environment	glucose	23.56	0.926101
glycerol	ChmbA-gfp	exp_1	tested_environment	glucose	24.6	0.966981
glycerol	ChmbA-gfp	exp_1	tested_environment	glucose	24.55	0.965016
glycerol	ChmbA-gfp	exp_6	tested_environment	glucose	20.92	0.933512
glycerol	ChmbA-gfp	exp_6	tested_environment	glucose	20.98	0.936189
glycerol	ChmbA-gfp	exp_6	tested_environment	glucose	21.56	0.962071
glycerol	ChmbA	exp_1	tested_environment	glucose	22.18	0.885076
glycerol	ChmbA	exp_1	tested_environment	glucose	22.8	0.909816
glycerol	ChmbA	exp_1	tested_environment	glucose	22.64	0.903432
glycerol	ChmbA	exp_6	tested_environment	glucose	19.52	0.802192
glycerol	ChmbA	exp_6	tested_environment	glucose	20.56	0.844932
glycerol	ChmbA	exp_6	tested_environment	glucose	20	0.821918
glycerol	Cnhp6A	exp_1	tested_environment	glucose	22.06	0.952504
glycerol	Cnhp6A	exp_1	tested_environment	glucose	21.63	0.933938
glycerol	Cnhp6A	exp_1	tested_environment	glucose	21.77	0.939983
maltose	hmbA+	exp_1	tested_environment	glucose	27.2	1.03777
maltose	hmbA+	exp_1	tested_environment	glucose	27.38	1.04464
maltose	hmbA+	exp_1	tested_environment	glucose	27.2	1.03777
maltose	hmbA+	exp_6	tested_environment	glucose	24.09	0.963728
maltose	hmbA+	exp_6	tested_environment	glucose	23.93	0.957328
maltose	hmbA+	exp_6	tested_environment	glucose	22.46	0.89852
maltose	hmbAdelta	exp_1	tested_environment	glucose	18.38	0.991014
maltose	hmbAdelta	exp_1	tested_environment	glucose	18.94	1.02121
maltose	hmbAdelta	exp_1	tested_environment	glucose	19.24	1.03738
maltose	hmbAdelta	exp_6	tested_environment	glucose	14.33	0.955758
maltose	hmbAdelta	exp_6	tested_environment	glucose	14.74	0.983104
maltose	hmbAdelta	exp_6	tested_environment	glucose	13.91	0.927746
maltose	ChmbA-gfp	exp_1	tested_environment	glucose	26.43	1.03892
maltose	ChmbA-gfp	exp_1	tested_environment	glucose	26.37	1.03656
maltose	ChmbA-gfp	exp_1	tested_environment	glucose	26.22	1.03066
maltose	ChmbA-gfp	exp_6	tested_environment	glucose	22.56	1.00669
maltose	ChmbA-gfp	exp_6	tested_environment	glucose	22.24	0.992414
maltose	ChmbA-gfp	exp_6	tested_environment	glucose	22.63	1.00982
maltose	ChmbA	exp_1	tested_environment	glucose	26.12	1.0423
maltose	ChmbA	exp_1	tested_environment	glucose	26.03	1.03871
maltose	ChmbA	exp_1	tested_environment	glucose	26.07	1.0403
maltose	ChmbA	exp_6	tested_environment	glucose	21.69	0.89137
maltose	ChmbA	exp_6	tested_environment	glucose	21.98	0.903288
maltose	ChmbA	exp_6	tested_environment	glucose	22.48	0.923836
maltose	Cnhp6A	exp_1	tested_environment	glucose	24.92	1.07599
maltose	Cnhp6A	exp_1	tested_environment	glucose	25.19	1.08765
maltose	Cnhp6A	exp_1	tested_environment	glucose	25.26	1.09067
raffinose	hmbA+	exp_1	tested_environment	glucose	29.15	1.11217
raffinose	hmbA+	exp_1	tested_environment	glucose	28.74	1.09653
raffinose	hmbA+	exp_1	tested_environment	glucose	28.9	1.10263
raffinose	hmbA+	exp_5	tested_environment	glucose	26.52	1.0584
raffinose	hmbA+	exp_5	tested_environment	glucose	25.55	1.01969
raffinose	hmbA+	exp_5	tested_environment	glucose	26.12	1.04244
raffinose	hmbA+	exp_6	tested_environment	glucose	25.39	1.01574
raffinose	hmbA+	exp_6	tested_environment	glucose	26.32	1.05294
raffinose	hmbA+	exp_6	tested_environment	glucose	25.79	1.03174
raffinose	hmbAdelta	exp_1	tested_environment	glucose	19.67	1.06057
raffinose	hmbAdelta	exp_1	tested_environment	glucose	19.03	1.02606
raffinose	hmbAdelta	exp_1	tested_environment	glucose	18.98	1.02336
raffinose	hmbAdelta	exp_5	tested_environment	glucose	15.27	0.990058
raffinose	hmbAdelta	exp_5	tested_environment	glucose	15.33	0.993949
raffinose	hmbAdelta	exp_5	tested_environment	glucose	14.58	0.945321
raffinose	hmbAdelta	exp_6	tested_environment	glucose	16.35	1.09048
raffinose	hmbAdelta	exp_6	tested_environment	glucose	15.12	1.00845
raffinose	hmbAdelta	exp_6	tested_environment	glucose	16.36	1.09115
raffinose	ChmbA-gfp	exp_1	tested_environment	glucose	27.25	1.07115
raffinose	ChmbA-gfp	exp_1	tested_environment	glucose	27.45	1.07901
raffinose	ChmbA-gfp	exp_1	tested_environment	glucose	27.59	1.08451
raffinose	ChmbA-gfp	exp_6	tested_environment	glucose	24.11	1.07586
raffinose	ChmbA-gfp	exp_6	tested_environment	glucose	23.54	1.05042
raffinose	ChmbA-gfp	exp_6	tested_environment	glucose	24.76	1.10486
raffinose	ChmbA	exp_1	tested_environment	glucose	27.76	1.10774
raffinose	ChmbA	exp_1	tested_environment	glucose	28.15	1.1233
raffinose	ChmbA	exp_1	tested_environment	glucose	28.22	1.1261
raffinose	ChmbA	exp_6	tested_environment	glucose	25.62	1.05288
raffinose	ChmbA	exp_6	tested_environment	glucose	25.71	1.05658
raffinose	ChmbA	exp_6	tested_environment	glucose	25.1	1.03151
raffinose	Cnhp6A	exp_1	tested_environment	glucose	25.43	1.09801
raffinose	Cnhp6A	exp_1	tested_environment	glucose	25.42	1.09758
raffinose	Cnhp6A	exp_1	tested_environment	glucose	25.39	1.09629
sorbitol	hmbA+	exp_1	tested_environment	glucose	25.85	0.986265
sorbitol	hmbA+	exp_1	tested_environment	glucose	25.68	0.979779
sorbitol	hmbA+	exp_1	tested_environment	glucose	26.25	1.00153
sorbitol	hmbA+	exp_5	tested_environment	glucose	23.56	0.940269
sorbitol	hmbA+	exp_5	tested_environment	glucose	22.48	0.897166
sorbitol	hmbA+	exp_5	tested_environment	glucose	23.52	0.938672
sorbitol	hmbA+	exp_6	tested_environment	glucose	24.11	0.964529
sorbitol	hmbA+	exp_6	tested_environment	glucose	23.15	0.926123
sorbitol	hmbA+	exp_6	tested_environment	glucose	23.39	0.935725
sorbitol	hmbAdelta	exp_1	tested_environment	glucose	18.84	1.01582
sorbitol	hmbAdelta	exp_1	tested_environment	glucose	18.64	1.00503
sorbitol	hmbAdelta	exp_1	tested_environment	glucose	18.52	0.998562
sorbitol	hmbAdelta	exp_5	tested_environment	glucose	13.73	0.89021
sorbitol	hmbAdelta	exp_5	tested_environment	glucose	13.45	0.872055
sorbitol	hmbAdelta	exp_5	tested_environment	glucose	13.29	0.861681
sorbitol	hmbAdelta	exp_6	tested_environment	glucose	14.26	0.951089
sorbitol	hmbAdelta	exp_6	tested_environment	glucose	13.9	0.927079
sorbitol	hmbAdelta	exp_6	tested_environment	glucose	14.75	0.983771
sorbitol	ChmbA-gfp	exp_1	tested_environment	glucose	24.48	0.962264
sorbitol	ChmbA-gfp	exp_1	tested_environment	glucose	24.85	0.976808
sorbitol	ChmbA-gfp	exp_1	tested_environment	glucose	25.39	0.998035
sorbitol	ChmbA-gfp	exp_6	tested_environment	glucose	22.51	1.00446
sorbitol	ChmbA-gfp	exp_6	tested_environment	glucose	22.23	0.991968
sorbitol	ChmbA-gfp	exp_6	tested_environment	glucose	22.63	1.00982
sorbitol	ChmbA	exp_1	tested_environment	glucose	25.92	1.03432
sorbitol	ChmbA	exp_1	tested_environment	glucose	25.39	1.01317
sorbitol	ChmbA	exp_1	tested_environment	glucose	24.35	0.971668
sorbitol	ChmbA	exp_6	tested_environment	glucose	22.3	0.916438
sorbitol	ChmbA	exp_6	tested_environment	glucose	23.57	0.96863
sorbitol	ChmbA	exp_6	tested_environment	glucose	23.27	0.956301
sorbitol	Cnhp6A	exp_1	tested_environment	glucose	23.22	1.00259
sorbitol	Cnhp6A	exp_1	tested_environment	glucose	22.49	0.971071
sorbitol	Cnhp6A	exp_1	tested_environment	glucose	22.91	0.989206
xylose	hmbA+	exp_1	tested_environment	glucose	26.7	1.0187
xylose	hmbA+	exp_1	tested_environment	glucose	26.31	1.00382
xylose	hmbA+	exp_1	tested_environment	glucose	26.47	1.00992
xylose	hmbA+	exp_5	tested_environment	glucose	22.45	0.895969
xylose	hmbA+	exp_5	tested_environment	glucose	22.54	0.899561
xylose	hmbA+	exp_5	tested_environment	glucose	22.37	0.892776
xylose	hmbA+	exp_6	tested_environment	glucose	22.64	0.905721
xylose	hmbA+	exp_6	tested_environment	glucose	23.04	0.921723
xylose	hmbA+	exp_6	tested_environment	glucose	22.63	0.905321
xylose	hmbAdelta	exp_1	tested_environment	glucose	19.41	1.04655
xylose	hmbAdelta	exp_1	tested_environment	glucose	19.08	1.02876
xylose	hmbAdelta	exp_1	tested_environment	glucose	19.75	1.06488
xylose	hmbAdelta	exp_5	tested_environment	glucose	14.72	0.954398
xylose	hmbAdelta	exp_5	tested_environment	glucose	14.33	0.929112
xylose	hmbAdelta	exp_5	tested_environment	glucose	15	0.972552
xylose	hmbAdelta	exp_6	tested_environment	glucose	15.96	1.06447
xylose	hmbAdelta	exp_6	tested_environment	glucose	15.55	1.03713
xylose	hmbAdelta	exp_6	tested_environment	glucose	14.91	0.994442
xylose	ChmbA-gfp	exp_1	tested_environment	glucose	24.71	0.971305
xylose	ChmbA-gfp	exp_1	tested_environment	glucose	24.63	0.96816
xylose	ChmbA-gfp	exp_1	tested_environment	glucose	24.58	0.966195
xylose	ChmbA-gfp	exp_6	tested_environment	glucose	20.22	0.902276
xylose	ChmbA-gfp	exp_6	tested_environment	glucose	21.2	0.946006
xylose	ChmbA-gfp	exp_6	tested_environment	glucose	20.61	0.919679
xylose	ChmbA	exp_1	tested_environment	glucose	24.8	0.989625
xylose	ChmbA	exp_1	tested_environment	glucose	24.44	0.975259
xylose	ChmbA	exp_1	tested_environment	glucose	24.82	0.990423
xylose	ChmbA	exp_6	tested_environment	glucose	22.21	0.91274
xylose	ChmbA	exp_6	tested_environment	glucose	22.55	0.926712
xylose	ChmbA	exp_6	tested_environment	glucose	22.05	0.906164
xylose	Cnhp6A	exp_1	tested_environment	glucose	21.57	0.931347
xylose	Cnhp6A	exp_1	tested_environment	glucose	21.97	0.948618
xylose	Cnhp6A	exp_1	tested_environment	glucose	22.2	0.958549

## Sheet: nitrogen_source_experiments
Environment_type	Strain	Experiment_number	Control_or_tested	Control_media	Colony_size_mm	ER value (Growth_relative_to_control_medium: size tested condition/average size control condition)
nitrate	hmbA+	exp_1	control_environment	nitrate	26.31	1.00382
nitrate	hmbA+	exp_1	control_environment	nitrate	26.26	1.00191
nitrate	hmbA+	exp_1	control_environment	nitrate	26.06	0.994277
nitrate	hmbA+	exp_2	control_environment	nitrate	28.85	1.00301
nitrate	hmbA+	exp_2	control_environment	nitrate	28.91	1.0051
nitrate	hmbA+	exp_2	control_environment	nitrate	28.53	0.991888
nitrate	hmbA+	exp_3	control_environment	nitrate	25.56	0.998048
nitrate	hmbA+	exp_3	control_environment	nitrate	25.97	1.01406
nitrate	hmbA+	exp_3	control_environment	nitrate	25.3	0.987895
nitrate	hmbA+	exp_4	control_environment	nitrate	27.16	1.02671
nitrate	hmbA+	exp_4	control_environment	nitrate	26.2	0.990423
nitrate	hmbA+	exp_4	control_environment	nitrate	26	0.982863
nitrate	hmbA+	exp_5	control_environment	nitrate	25.27	1.01093
nitrate	hmbA+	exp_5	control_environment	nitrate	24.92	0.996933
nitrate	hmbA+	exp_5	control_environment	nitrate	24.8	0.992132
nitrate	hmbAdelta	exp_1	control_environment	nitrate	18.31	0.987239
nitrate	hmbAdelta	exp_1	control_environment	nitrate	18.26	0.984543
nitrate	hmbAdelta	exp_1	control_environment	nitrate	19.07	1.02822
nitrate	hmbAdelta	exp_2	control_environment	nitrate	16.9	0.984466
nitrate	hmbAdelta	exp_2	control_environment	nitrate	16.89	0.983883
nitrate	hmbAdelta	exp_2	control_environment	nitrate	17.71	1.03165
nitrate	hmbAdelta	exp_3	control_environment	nitrate	16.02	0.971694
nitrate	hmbAdelta	exp_3	control_environment	nitrate	17.17	1.04145
nitrate	hmbAdelta	exp_3	control_environment	nitrate	16.27	0.986858
nitrate	hmbAdelta	exp_4	control_environment	nitrate	17.67	0.994746
nitrate	hmbAdelta	exp_4	control_environment	nitrate	17.65	0.99362
nitrate	hmbAdelta	exp_4	control_environment	nitrate	17.97	1.01163
nitrate	hmbAdelta	exp_5	control_environment	nitrate	15.24	1.01645
nitrate	hmbAdelta	exp_5	control_environment	nitrate	14.44	0.963095
nitrate	hmbAdelta	exp_5	control_environment	nitrate	15.3	1.02045
nitrate	ChmbA-gfp	exp_1	control_environment	nitrate	25.46	1.00079
nitrate	ChmbA-gfp	exp_1	control_environment	nitrate	25.59	1.0059
nitrate	ChmbA-gfp	exp_1	control_environment	nitrate	25.27	0.993318
nitrate	ChmbA-gfp	exp_2	control_environment	nitrate	26.32	0.995964
nitrate	ChmbA-gfp	exp_2	control_environment	nitrate	26.2	0.991423
nitrate	ChmbA-gfp	exp_2	control_environment	nitrate	26.76	1.01261
nitrate	ChmbA-gfp	exp_4	control_environment	nitrate	23.82	0.990025
nitrate	ChmbA-gfp	exp_4	control_environment	nitrate	24.44	1.01579
nitrate	ChmbA-gfp	exp_4	control_environment	nitrate	23.92	0.994181
nitrate	ChmbA-gfp	exp_5	control_environment	nitrate	21.68	0.967425
nitrate	ChmbA-gfp	exp_5	control_environment	nitrate	22.8	1.0174
nitrate	ChmbA-gfp	exp_5	control_environment	nitrate	22.75	1.01517
nitrate	ChmbA	exp_1	control_environment	nitrate	25.59	1.02115
nitrate	ChmbA	exp_1	control_environment	nitrate	25.26	1.00798
nitrate	ChmbA	exp_1	control_environment	nitrate	24.33	0.97087
nitrate	ChmbA	exp_2	control_environment	nitrate	24.28	0.967331
nitrate	ChmbA	exp_2	control_environment	nitrate	24.77	0.986853
nitrate	ChmbA	exp_2	control_environment	nitrate	26.25	1.04582
nitrate	ChmbA	exp_4	control_environment	nitrate	25.21	0.991999
nitrate	ChmbA	exp_4	control_environment	nitrate	24.92	0.980588
nitrate	ChmbA	exp_4	control_environment	nitrate	26.11	1.02741
nitrate	ChmbA	exp_5	control_environment	nitrate	23.9	0.982192
nitrate	ChmbA	exp_5	control_environment	nitrate	24.5	1.00685
nitrate	ChmbA	exp_5	control_environment	nitrate	24.6	1.01096
nitrate	Cnhp6A	exp_1	control_environment	nitrate	23.28	1.00518
nitrate	Cnhp6A	exp_1	control_environment	nitrate	22.89	0.988342
nitrate	Cnhp6A	exp_1	control_environment	nitrate	23.31	1.00648
nitrate	Cnhp6A	exp_2	control_environment	nitrate	22.89	0.996807
nitrate	Cnhp6A	exp_2	control_environment	nitrate	23.24	1.01205
nitrate	Cnhp6A	exp_2	control_environment	nitrate	22.76	0.991145
nitrate	Cnhp6A	exp_3	control_environment	nitrate	21.67	1.00169
nitrate	Cnhp6A	exp_3	control_environment	nitrate	21.44	0.991063
nitrate	Cnhp6A	exp_3	control_environment	nitrate	21.79	1.00724
allantoin	hmbA+	exp_1	tested_environment	nitrate	22.91	0.874094
allantoin	hmbA+	exp_1	tested_environment	nitrate	24.17	0.922167
allantoin	hmbA+	exp_1	tested_environment	nitrate	23.17	0.884014
allantoin	hmbA+	exp_2	tested_environment	nitrate	25.22	0.876811
allantoin	hmbA+	exp_2	tested_environment	nitrate	25.04	0.870553
allantoin	hmbA+	exp_2	tested_environment	nitrate	25.34	0.880983
allantoin	hmbA+	exp_3	tested_environment	nitrate	22.82	0.891058
allantoin	hmbA+	exp_3	tested_environment	nitrate	22.32	0.871535
allantoin	hmbA+	exp_3	tested_environment	nitrate	23.16	0.904334
allantoin	hmbA+	exp_4	tested_environment	nitrate	24.43	0.923513
allantoin	hmbA+	exp_4	tested_environment	nitrate	24.08	0.910282
allantoin	hmbA+	exp_4	tested_environment	nitrate	24.14	0.91255
allantoin	hmbA+	exp_5	tested_environment	nitrate	21.64	0.865715
allantoin	hmbA+	exp_5	tested_environment	nitrate	23	0.920123
allantoin	hmbA+	exp_5	tested_environment	nitrate	21.54	0.861715
allantoin	hmbAdelta	exp_1	tested_environment	nitrate	20.19	1.08861
allantoin	hmbAdelta	exp_1	tested_environment	nitrate	19.92	1.07405
allantoin	hmbAdelta	exp_1	tested_environment	nitrate	20.07	1.08214
allantoin	hmbAdelta	exp_2	tested_environment	nitrate	19	1.1068
allantoin	hmbAdelta	exp_2	tested_environment	nitrate	18.88	1.09981
allantoin	hmbAdelta	exp_2	tested_environment	nitrate	18.45	1.07476
allantoin	hmbAdelta	exp_3	tested_environment	nitrate	18.3	1.10999
allantoin	hmbAdelta	exp_3	tested_environment	nitrate	18.2	1.10392
allantoin	hmbAdelta	exp_3	tested_environment	nitrate	17.39	1.05479
allantoin	hmbAdelta	exp_4	tested_environment	nitrate	19.33	1.0882
allantoin	hmbAdelta	exp_4	tested_environment	nitrate	19.09	1.07469
allantoin	hmbAdelta	exp_4	tested_environment	nitrate	19.55	1.10058
allantoin	hmbAdelta	exp_5	tested_environment	nitrate	17.38	1.15918
allantoin	hmbAdelta	exp_5	tested_environment	nitrate	18.77	1.25189
allantoin	hmbAdelta	exp_5	tested_environment	nitrate	17.2	1.14718
allantoin	ChmbA-gfp	exp_1	tested_environment	nitrate	22.71	0.892689
allantoin	ChmbA-gfp	exp_1	tested_environment	nitrate	22.88	0.899371
allantoin	ChmbA-gfp	exp_1	tested_environment	nitrate	22.22	0.873428
allantoin	ChmbA-gfp	exp_2	tested_environment	nitrate	24.57	0.929743
allantoin	ChmbA-gfp	exp_2	tested_environment	nitrate	24.08	0.911201
allantoin	ChmbA-gfp	exp_2	tested_environment	nitrate	24.84	0.93996
allantoin	ChmbA-gfp	exp_4	tested_environment	nitrate	22.63	0.940565
allantoin	ChmbA-gfp	exp_4	tested_environment	nitrate	22.09	0.918121
allantoin	ChmbA-gfp	exp_4	tested_environment	nitrate	22.97	0.954697
allantoin	ChmbA-gfp	exp_5	tested_environment	nitrate	21.1	0.941544
allantoin	ChmbA-gfp	exp_5	tested_environment	nitrate	21.6	0.963855
allantoin	ChmbA-gfp	exp_5	tested_environment	nitrate	22.1	0.986167
allantoin	ChmbA	exp_1	tested_environment	nitrate	22.86	0.912211
allantoin	ChmbA	exp_1	tested_environment	nitrate	22.68	0.905028
allantoin	ChmbA	exp_1	tested_environment	nitrate	21.61	0.86233
allantoin	ChmbA	exp_2	tested_environment	nitrate	22.89	0.911952
allantoin	ChmbA	exp_2	tested_environment	nitrate	22.9	0.912351
allantoin	ChmbA	exp_2	tested_environment	nitrate	23	0.916335
allantoin	ChmbA	exp_4	tested_environment	nitrate	22.01	0.866081
allantoin	ChmbA	exp_4	tested_environment	nitrate	21.06	0.828699
allantoin	ChmbA	exp_4	tested_environment	nitrate	21.4	0.842078
allantoin	ChmbA	exp_5	tested_environment	nitrate	20.52	0.843288
allantoin	ChmbA	exp_5	tested_environment	nitrate	20.1	0.826027
allantoin	ChmbA	exp_5	tested_environment	nitrate	20.25	0.832192
allantoin	Cnhp6A	exp_1	tested_environment	nitrate	20.83	0.899396
allantoin	Cnhp6A	exp_1	tested_environment	nitrate	21.31	0.920121
allantoin	Cnhp6A	exp_1	tested_environment	nitrate	20.67	0.892487
allantoin	Cnhp6A	exp_2	tested_environment	nitrate	19.41	0.845261
allantoin	Cnhp6A	exp_2	tested_environment	nitrate	19.16	0.834374
allantoin	Cnhp6A	exp_2	tested_environment	nitrate	20.16	0.877921
allantoin	Cnhp6A	exp_3	tested_environment	nitrate	18.04	0.833898
allantoin	Cnhp6A	exp_3	tested_environment	nitrate	19	0.878274
allantoin	Cnhp6A	exp_3	tested_environment	nitrate	19.81	0.915716
ammonium-tartarate	hmbA+	exp_1	tested_environment	nitrate	25.17	0.96032
ammonium-tartarate	hmbA+	exp_1	tested_environment	nitrate	24.63	0.939718
ammonium-tartarate	hmbA+	exp_1	tested_environment	nitrate	24.77	0.945059
ammonium-tartarate	hmbA+	exp_2	tested_environment	nitrate	26.18	0.910187
ammonium-tartarate	hmbA+	exp_2	tested_environment	nitrate	25.93	0.901495
ammonium-tartarate	hmbA+	exp_2	tested_environment	nitrate	25.63	0.891065
ammonium-tartarate	hmbA+	exp_3	tested_environment	nitrate	22.69	0.885982
ammonium-tartarate	hmbA+	exp_3	tested_environment	nitrate	23.12	0.902772
ammonium-tartarate	hmbA+	exp_3	tested_environment	nitrate	22.48	0.877782
ammonium-tartarate	hmbA+	exp_4	tested_environment	nitrate	25.2	0.952621
ammonium-tartarate	hmbA+	exp_4	tested_environment	nitrate	25.1	0.948841
ammonium-tartarate	hmbA+	exp_4	tested_environment	nitrate	24.99	0.944682
ammonium-tartarate	hmbA+	exp_5	tested_environment	nitrate	23.77	0.950927
ammonium-tartarate	hmbA+	exp_5	tested_environment	nitrate	25.4	1.01614
ammonium-tartarate	hmbA+	exp_5	tested_environment	nitrate	25.04	1.00173
ammonium-tartarate	hmbAdelta	exp_1	tested_environment	nitrate	18.77	1.01204
ammonium-tartarate	hmbAdelta	exp_1	tested_environment	nitrate	18.49	0.996945
ammonium-tartarate	hmbAdelta	exp_1	tested_environment	nitrate	18.55	1.00018
ammonium-tartarate	hmbAdelta	exp_2	tested_environment	nitrate	18.61	1.08408
ammonium-tartarate	hmbAdelta	exp_2	tested_environment	nitrate	17.72	1.03223
ammonium-tartarate	hmbAdelta	exp_2	tested_environment	nitrate	18.81	1.09573
ammonium-tartarate	hmbAdelta	exp_3	tested_environment	nitrate	16.68	1.01173
ammonium-tartarate	hmbAdelta	exp_3	tested_environment	nitrate	18	1.09179
ammonium-tartarate	hmbAdelta	exp_3	tested_environment	nitrate	17.14	1.03963
ammonium-tartarate	hmbAdelta	exp_4	tested_environment	nitrate	19.16	1.07863
ammonium-tartarate	hmbAdelta	exp_4	tested_environment	nitrate	18.41	1.0364
ammonium-tartarate	hmbAdelta	exp_4	tested_environment	nitrate	19.27	1.08482
ammonium-tartarate	hmbAdelta	exp_5	tested_environment	nitrate	17.56	1.17119
ammonium-tartarate	hmbAdelta	exp_5	tested_environment	nitrate	16.75	1.11716
ammonium-tartarate	hmbAdelta	exp_5	tested_environment	nitrate	16.92	1.1285
ammonium-tartarate	ChmbA-gfp	exp_1	tested_environment	nitrate	25	0.982704
ammonium-tartarate	ChmbA-gfp	exp_1	tested_environment	nitrate	24.07	0.946148
ammonium-tartarate	ChmbA-gfp	exp_1	tested_environment	nitrate	24.34	0.956761
ammonium-tartarate	ChmbA-gfp	exp_2	tested_environment	nitrate	24.04	0.909687
ammonium-tartarate	ChmbA-gfp	exp_2	tested_environment	nitrate	23.19	0.877523
ammonium-tartarate	ChmbA-gfp	exp_2	tested_environment	nitrate	23.46	0.88774
ammonium-tartarate	ChmbA-gfp	exp_4	tested_environment	nitrate	24.14	1.00333
ammonium-tartarate	ChmbA-gfp	exp_4	tested_environment	nitrate	24.37	1.01288
ammonium-tartarate	ChmbA-gfp	exp_4	tested_environment	nitrate	24.16	1.00416
ammonium-tartarate	ChmbA-gfp	exp_5	tested_environment	nitrate	22.91	1.02231
ammonium-tartarate	ChmbA-gfp	exp_5	tested_environment	nitrate	22.74	1.01473
ammonium-tartarate	ChmbA-gfp	exp_5	tested_environment	nitrate	21.81	0.973226
ammonium-tartarate	ChmbA	exp_1	tested_environment	nitrate	21.69	0.865523
ammonium-tartarate	ChmbA	exp_1	tested_environment	nitrate	22.8	0.909816
ammonium-tartarate	ChmbA	exp_1	tested_environment	nitrate	21.97	0.876696
ammonium-tartarate	ChmbA	exp_2	tested_environment	nitrate	22.61	0.900797
ammonium-tartarate	ChmbA	exp_2	tested_environment	nitrate	21.16	0.843028
ammonium-tartarate	ChmbA	exp_2	tested_environment	nitrate	20.41	0.813147
ammonium-tartarate	ChmbA	exp_4	tested_environment	nitrate	23.25	0.914874
ammonium-tartarate	ChmbA	exp_4	tested_environment	nitrate	23.23	0.914087
ammonium-tartarate	ChmbA	exp_4	tested_environment	nitrate	23.63	0.929827
ammonium-tartarate	ChmbA	exp_5	tested_environment	nitrate	22.63	0.93
ammonium-tartarate	ChmbA	exp_5	tested_environment	nitrate	23.68	0.973151
ammonium-tartarate	ChmbA	exp_5	tested_environment	nitrate	22.81	0.937397
ammonium-tartarate	Cnhp6A	exp_1	tested_environment	nitrate	22.39	0.966753
ammonium-tartarate	Cnhp6A	exp_1	tested_environment	nitrate	22.35	0.965026
ammonium-tartarate	Cnhp6A	exp_1	tested_environment	nitrate	22.04	0.951641
ammonium-tartarate	Cnhp6A	exp_2	tested_environment	nitrate	22.28	0.970242
ammonium-tartarate	Cnhp6A	exp_2	tested_environment	nitrate	21.99	0.957614
ammonium-tartarate	Cnhp6A	exp_2	tested_environment	nitrate	21.6	0.94063
ammonium-tartarate	Cnhp6A	exp_3	tested_environment	nitrate	19.95	0.922188
ammonium-tartarate	Cnhp6A	exp_3	tested_environment	nitrate	20.28	0.937442
ammonium-tartarate	Cnhp6A	exp_3	tested_environment	nitrate	20.66	0.955008
urea	hmbA+	exp_1	tested_environment	nitrate	24.08	0.918733
urea	hmbA+	exp_1	tested_environment	nitrate	23.63	0.901564
urea	hmbA+	exp_1	tested_environment	nitrate	24.18	0.922549
urea	hmbA+	exp_5	tested_environment	nitrate	23.31	0.932524
urea	hmbA+	exp_5	tested_environment	nitrate	23.74	0.949727
urea	hmbA+	exp_5	tested_environment	nitrate	23.44	0.937725
urea	hmbAdelta	exp_1	tested_environment	nitrate	17.94	0.96729
urea	hmbAdelta	exp_1	tested_environment	nitrate	18.67	1.00665
urea	hmbAdelta	exp_1	tested_environment	nitrate	17.57	0.94734
urea	hmbAdelta	exp_5	tested_environment	nitrate	15.94	1.06314
urea	hmbAdelta	exp_5	tested_environment	nitrate	15.76	1.05113
urea	hmbAdelta	exp_5	tested_environment	nitrate	15.59	1.0398
urea	ChmbA-gfp	exp_1	tested_environment	nitrate	22.71	0.892689
urea	ChmbA-gfp	exp_1	tested_environment	nitrate	23.48	0.922956
urea	ChmbA-gfp	exp_1	tested_environment	nitrate	22.9	0.900157
urea	ChmbA-gfp	exp_5	tested_environment	nitrate	21.57	0.962517
urea	ChmbA-gfp	exp_5	tested_environment	nitrate	21.97	0.980366
urea	ChmbA-gfp	exp_5	tested_environment	nitrate	23.28	1.03882
urea	ChmbA	exp_1	tested_environment	nitrate	22.49	0.897446
urea	ChmbA	exp_1	tested_environment	nitrate	22.66	0.90423
urea	ChmbA	exp_1	tested_environment	nitrate	22.46	0.896249
urea	ChmbA	exp_5	tested_environment	nitrate	22.5	0.924658
urea	ChmbA	exp_5	tested_environment	nitrate	22.67	0.931644
urea	ChmbA	exp_5	tested_environment	nitrate	22.37	0.919315
urea	Cnhp6A	exp_1	tested_environment	nitrate	21.1	0.911054
urea	Cnhp6A	exp_1	tested_environment	nitrate	21.45	0.926166
urea	Cnhp6A	exp_1	tested_environment	nitrate	20.85	0.900259
uric_acid	hmbA+	exp_1	tested_environment	nitrate	25.44	0.970622
uric_acid	hmbA+	exp_1	tested_environment	nitrate	24.67	0.941244
uric_acid	hmbA+	exp_1	tested_environment	nitrate	24.92	0.950782
uric_acid	hmbA+	exp_5	tested_environment	nitrate	24.43	0.97733
uric_acid	hmbA+	exp_5	tested_environment	nitrate	24.72	0.988932
uric_acid	hmbA+	exp_5	tested_environment	nitrate	24.7	0.988132
uric_acid	hmbAdelta	exp_1	tested_environment	nitrate	18.81	1.0142
uric_acid	hmbAdelta	exp_1	tested_environment	nitrate	18.47	0.995866
uric_acid	hmbAdelta	exp_1	tested_environment	nitrate	19.1	1.02983
uric_acid	hmbAdelta	exp_5	tested_environment	nitrate	16.42	1.09515
uric_acid	hmbAdelta	exp_5	tested_environment	nitrate	16.56	1.10449
uric_acid	hmbAdelta	exp_5	tested_environment	nitrate	16.43	1.09582
uric_acid	ChmbA-gfp	exp_1	tested_environment	nitrate	23.69	0.931211
uric_acid	ChmbA-gfp	exp_1	tested_environment	nitrate	23.14	0.909591
uric_acid	ChmbA-gfp	exp_1	tested_environment	nitrate	23.33	0.91706
uric_acid	ChmbA-gfp	exp_5	tested_environment	nitrate	22.86	1.02008
uric_acid	ChmbA-gfp	exp_5	tested_environment	nitrate	21.92	0.978135
uric_acid	ChmbA-gfp	exp_5	tested_environment	nitrate	22.25	0.99286
uric_acid	ChmbA	exp_1	tested_environment	nitrate	23.67	0.944533
uric_acid	ChmbA	exp_1	tested_environment	nitrate	23.47	0.936552
uric_acid	ChmbA	exp_1	tested_environment	nitrate	23.99	0.957302
uric_acid	ChmbA	exp_5	tested_environment	nitrate	22.55	0.926712
uric_acid	ChmbA	exp_5	tested_environment	nitrate	22.38	0.919726
uric_acid	ChmbA	exp_5	tested_environment	nitrate	22.9	0.941096
uric_acid	Cnhp6A	exp_1	tested_environment	nitrate	21.98	0.94905
uric_acid	Cnhp6A	exp_1	tested_environment	nitrate	22.37	0.965889
uric_acid	Cnhp6A	exp_1	tested_environment	nitrate	22.22	0.959413
hypoxanthine	hmbA+	exp_1	tested_environment	nitrate	24.03	0.916826
hypoxanthine	hmbA+	exp_1	tested_environment	nitrate	23.76	0.906524
hypoxanthine	hmbA+	exp_1	tested_environment	nitrate	24.16	0.921786
hypoxanthine	hmbA+	exp_5	tested_environment	nitrate	22.59	0.90372
hypoxanthine	hmbA+	exp_5	tested_environment	nitrate	23.51	0.940525
hypoxanthine	hmbA+	exp_5	tested_environment	nitrate	24.4	0.97613
hypoxanthine	hmbAdelta	exp_1	tested_environment	nitrate	17.63	0.950575
hypoxanthine	hmbAdelta	exp_1	tested_environment	nitrate	17.98	0.969446
hypoxanthine	hmbAdelta	exp_1	tested_environment	nitrate	18.06	0.97376
hypoxanthine	hmbAdelta	exp_5	tested_environment	nitrate	15.17	1.01178
hypoxanthine	hmbAdelta	exp_5	tested_environment	nitrate	15.88	1.05914
hypoxanthine	hmbAdelta	exp_5	tested_environment	nitrate	16.54	1.10316
hypoxanthine	ChmbA-gfp	exp_1	tested_environment	nitrate	22.4	0.880503
hypoxanthine	ChmbA-gfp	exp_1	tested_environment	nitrate	22.94	0.90173
hypoxanthine	ChmbA-gfp	exp_1	tested_environment	nitrate	22.54	0.886006
hypoxanthine	ChmbA-gfp	exp_5	tested_environment	nitrate	21.8	0.97278
hypoxanthine	ChmbA-gfp	exp_5	tested_environment	nitrate	21.55	0.961624
hypoxanthine	ChmbA-gfp	exp_5	tested_environment	nitrate	22.12	0.987059
hypoxanthine	ChmbA	exp_1	tested_environment	nitrate	23.4	0.933759
hypoxanthine	ChmbA	exp_1	tested_environment	nitrate	23.6	0.94174
hypoxanthine	ChmbA	exp_1	tested_environment	nitrate	23.14	0.923384
hypoxanthine	ChmbA	exp_5	tested_environment	nitrate	23.59	0.969452
hypoxanthine	ChmbA	exp_5	tested_environment	nitrate	24.1	0.990411
hypoxanthine	ChmbA	exp_5	tested_environment	nitrate	23.55	0.967808
hypoxanthine	Cnhp6A	exp_1	tested_environment	nitrate	21.62	0.933506
hypoxanthine	Cnhp6A	exp_1	tested_environment	nitrate	21.9	0.945596
hypoxanthine	Cnhp6A	exp_1	tested_environment	nitrate	21.95	0.947755
acetamide	hmbA+	exp_1	tested_environment	nitrate	26.71	1.01908
acetamide	hmbA+	exp_1	tested_environment	nitrate	26.19	0.999237
acetamide	hmbA+	exp_1	tested_environment	nitrate	27.08	1.03319
acetamide	hmbA+	exp_5	tested_environment	nitrate	24.65	0.986131
acetamide	hmbA+	exp_5	tested_environment	nitrate	23.33	0.933324
acetamide	hmbA+	exp_5	tested_environment	nitrate	23.68	0.947326
acetamide	hmbAdelta	exp_1	tested_environment	nitrate	18.86	1.01689
acetamide	hmbAdelta	exp_1	tested_environment	nitrate	18.76	1.0115
acetamide	hmbAdelta	exp_1	tested_environment	nitrate	18.93	1.02067
acetamide	hmbAdelta	exp_5	tested_environment	nitrate	18.42	1.22855
acetamide	hmbAdelta	exp_5	tested_environment	nitrate	15.99	1.06647
acetamide	hmbAdelta	exp_5	tested_environment	nitrate	16.98	1.1325
acetamide	ChmbA-gfp	exp_1	tested_environment	nitrate	23.84	0.937107
acetamide	ChmbA-gfp	exp_1	tested_environment	nitrate	23.82	0.936321
acetamide	ChmbA-gfp	exp_1	tested_environment	nitrate	23.73	0.932783
acetamide	ChmbA-gfp	exp_5	tested_environment	nitrate	22.24	0.992414
acetamide	ChmbA-gfp	exp_5	tested_environment	nitrate	23	1.02633
acetamide	ChmbA-gfp	exp_5	tested_environment	nitrate	22.89	1.02142
acetamide	ChmbA	exp_1	tested_environment	nitrate	23.22	0.926576
acetamide	ChmbA	exp_1	tested_environment	nitrate	23.73	0.946927
acetamide	ChmbA	exp_1	tested_environment	nitrate	23.84	0.951317
acetamide	ChmbA	exp_5	tested_environment	nitrate	22.39	0.920137
acetamide	ChmbA	exp_5	tested_environment	nitrate	21.19	0.870822
acetamide	ChmbA	exp_5	tested_environment	nitrate	22	0.90411
acetamide	Cnhp6A	exp_1	tested_environment	nitrate	22.21	0.958981
acetamide	Cnhp6A	exp_1	tested_environment	nitrate	22.14	0.955959
acetamide	Cnhp6A	exp_1	tested_environment	nitrate	22.08	0.953368

## Sheet: temp_osm_stress_experiments
Environment_type	Strain	Experiment_number	Control_or_tested	Control_media	Colony_size_mm	ER value (Growth_relative_to_control_medium: size tested condition/average size control condition)
NO3 30C	hmbA+	exp_1	control_environment	NO3 30C	20.53	0.992267
NO3 30C	hmbA+	exp_1	control_environment	NO3 30C	20.34	0.983084
NO3 30C	hmbA+	exp_1	control_environment	NO3 30C	21.2	1.02465
NO3 30C	hmbAdelta	exp_1	control_environment	NO3 30C	17.12	1.02128
NO3 30C	hmbAdelta	exp_1	control_environment	NO3 30C	16.51	0.984888
NO3 30C	hmbAdelta	exp_1	control_environment	NO3 30C	16.66	0.993836
NO3 30C	ChmbA-gfp	exp_1	control_environment	NO3 30C	20.2	1.00581
NO3 30C	ChmbA-gfp	exp_1	control_environment	NO3 30C	20.05	0.99834
NO3 30C	ChmbA-gfp	exp_1	control_environment	NO3 30C	20	0.995851
NO3 30C	ChmbA	exp_1	control_environment	NO3 30C	20.19	1.01288
NO3 30C	ChmbA	exp_1	control_environment	NO3 30C	20.06	1.00635
NO3 30C	ChmbA	exp_1	control_environment	NO3 30C	19.55	0.980769
NO3 30C	Cnhp6A	exp_1	control_environment	NO3 30C	18.46	0.992118
NO3 30C	Cnhp6A	exp_1	control_environment	NO3 30C	18.57	0.998029
NO3 30C	Cnhp6A	exp_1	control_environment	NO3 30C	18.79	1.00985
NO3 +1M sorb 30C	hmbA+	exp_1	tested_environment	NO3 30C	20.78	1.00435
NO3 +1M sorb 30C	hmbA+	exp_1	tested_environment	NO3 30C	20.26	0.979217
NO3 +1M sorb 30C	hmbA+	exp_1	tested_environment	NO3 30C	20.57	0.9942
NO3 +1M sorb 30C	hmbAdelta	exp_1	tested_environment	NO3 30C	18.22	1.0869
NO3 +1M sorb 30C	hmbAdelta	exp_1	tested_environment	NO3 30C	17.99	1.07318
NO3 +1M sorb 30C	hmbAdelta	exp_1	tested_environment	NO3 30C	17.76	1.05946
NO3 +1M sorb 30C	ChmbA-gfp	exp_1	tested_environment	NO3 30C	21.38	1.06456
NO3 +1M sorb 30C	ChmbA-gfp	exp_1	tested_environment	NO3 30C	20.04	0.997842
NO3 +1M sorb 30C	ChmbA-gfp	exp_1	tested_environment	NO3 30C	20.44	1.01776
NO3 +1M sorb 30C	ChmbA	exp_1	tested_environment	NO3 30C	21.42	1.07458
NO3 +1M sorb 30C	ChmbA	exp_1	tested_environment	NO3 30C	21.19	1.06304
NO3 +1M sorb 30C	ChmbA	exp_1	tested_environment	NO3 30C	20.58	1.03244
NO3 +1M sorb 30C	Cnhp6A	exp_1	tested_environment	NO3 30C	20.28	1.08993
NO3 +1M sorb 30C	Cnhp6A	exp_1	tested_environment	NO3 30C	20.42	1.09746
NO3 +1M sorb 30C	Cnhp6A	exp_1	tested_environment	NO3 30C	20.09	1.07972
NO3 +2M sorb 30C	hmbA+	exp_1	tested_environment	NO3 30C	14.93	0.721605
NO3 +2M sorb 30C	hmbA+	exp_1	tested_environment	NO3 30C	14.39	0.695505
NO3 +2M sorb 30C	hmbA+	exp_1	tested_environment	NO3 30C	14.22	0.687289
NO3 +2M sorb 30C	hmbAdelta	exp_1	tested_environment	NO3 30C	13.14	0.783854
NO3 +2M sorb 30C	hmbAdelta	exp_1	tested_environment	NO3 30C	13.88	0.827998
NO3 +2M sorb 30C	hmbAdelta	exp_1	tested_environment	NO3 30C	13.39	0.798767
NO3 +2M sorb 30C	ChmbA-gfp	exp_1	tested_environment	NO3 30C	14.61	0.727469
NO3 +2M sorb 30C	ChmbA-gfp	exp_1	tested_environment	NO3 30C	14.66	0.729959
NO3 +2M sorb 30C	ChmbA-gfp	exp_1	tested_environment	NO3 30C	14.4	0.717012
NO3 +2M sorb 30C	ChmbA	exp_1	tested_environment	NO3 30C	14.66	0.735452
NO3 +2M sorb 30C	ChmbA	exp_1	tested_environment	NO3 30C	14.34	0.719398
NO3 +2M sorb 30C	ChmbA	exp_1	tested_environment	NO3 30C	14.53	0.72893
NO3 +2M sorb 30C	Cnhp6A	exp_1	tested_environment	NO3 30C	14.92	0.801863
NO3 +2M sorb 30C	Cnhp6A	exp_1	tested_environment	NO3 30C	14.16	0.761018
NO3 +2M sorb 30C	Cnhp6A	exp_1	tested_environment	NO3 30C	14.2	0.763167
NO3 37C	hmbA+	exp_2	control_environment	NO3 37C	24.84	0.96491
NO3 37C	hmbA+	exp_2	control_environment	NO3 37C	27.74	1.07756
NO3 37C	hmbA+	exp_2	control_environment	NO3 37C	24.65	0.957529
NO3 37C	hmbA+	exp_3	control_environment	NO3 37C	28.61	1.05507
NO3 37C	hmbA+	exp_3	control_environment	NO3 37C	26.49	0.97689
NO3 37C	hmbA+	exp_3	control_environment	NO3 37C	26.25	0.968039
NO3 37C	hmbA+	exp_4	control_environment	NO3 37C	24.86	0.989518
NO3 37C	hmbA+	exp_4	control_environment	NO3 37C	25	0.995091
NO3 37C	hmbA+	exp_4	control_environment	NO3 37C	25.51	1.01539
NO3 37C	hmbA+	exp_5	control_environment	NO3 37C	28.85	1.00301
NO3 37C	hmbA+	exp_5	control_environment	NO3 37C	28.91	1.0051
NO3 37C	hmbA+	exp_5	control_environment	NO3 37C	28.53	0.991888
NO3 37C	hmbA+	exp_1	control_environment	NO3 37C	25.34	1.01428
NO3 37C	hmbA+	exp_1	control_environment	NO3 37C	24.92	0.997465
NO3 37C	hmbA+	exp_1	control_environment	NO3 37C	24.69	0.988259
NO3 37C	hmbAdelta	exp_2	control_environment	NO3 37C	17.17	1.00292
NO3 37C	hmbAdelta	exp_2	control_environment	NO3 37C	16.96	0.990654
NO3 37C	hmbAdelta	exp_2	control_environment	NO3 37C	17.23	1.00643
NO3 37C	hmbAdelta	exp_3	control_environment	NO3 37C	17.99	1.02003
NO3 37C	hmbAdelta	exp_3	control_environment	NO3 37C	17.64	1.00019
NO3 37C	hmbAdelta	exp_3	control_environment	NO3 37C	17.28	0.979777
NO3 37C	hmbAdelta	exp_4	control_environment	NO3 37C	15.72	0.972772
NO3 37C	hmbAdelta	exp_4	control_environment	NO3 37C	17.3	1.07054
NO3 37C	hmbAdelta	exp_4	control_environment	NO3 37C	15.46	0.956683
NO3 37C	hmbAdelta	exp_5	control_environment	NO3 37C	16.9	0.984466
NO3 37C	hmbAdelta	exp_5	control_environment	NO3 37C	16.89	0.983883
NO3 37C	hmbAdelta	exp_5	control_environment	NO3 37C	17.71	1.03165
NO3 37C	hmbAdelta	exp_1	control_environment	NO3 37C	18.69	1.01209
NO3 37C	hmbAdelta	exp_1	control_environment	NO3 37C	18.25	0.988267
NO3 37C	hmbAdelta	exp_1	control_environment	NO3 37C	18.46	0.999639
NO3 37C	ChmbA-gfp	exp_2	control_environment	NO3 37C	23.4	1.004
NO3 37C	ChmbA-gfp	exp_2	control_environment	NO3 37C	23.48	1.00744
NO3 37C	ChmbA-gfp	exp_2	control_environment	NO3 37C	23.04	0.988558
NO3 37C	ChmbA-gfp	exp_3	control_environment	NO3 37C	24.11	0.983948
NO3 37C	ChmbA-gfp	exp_3	control_environment	NO3 37C	24.66	1.00639
NO3 37C	ChmbA-gfp	exp_3	control_environment	NO3 37C	24.74	1.00966
NO3 37C	ChmbA-gfp	exp_5	control_environment	NO3 37C	26.32	0.995964
NO3 37C	ChmbA-gfp	exp_5	control_environment	NO3 37C	26.2	0.991423
NO3 37C	ChmbA-gfp	exp_5	control_environment	NO3 37C	26.76	1.01261
NO3 37C	ChmbA-gfp	exp_1	control_environment	NO3 37C	24.14	0.997246
NO3 37C	ChmbA-gfp	exp_1	control_environment	NO3 37C	24.94	1.03029
NO3 37C	ChmbA-gfp	exp_1	control_environment	NO3 37C	23.54	0.972459
NO3 37C	ChmbA	exp_2	control_environment	NO3 37C	22.01	1.00609
NO3 37C	ChmbA	exp_2	control_environment	NO3 37C	21.35	0.975926
NO3 37C	ChmbA	exp_2	control_environment	NO3 37C	22.27	1.01798
NO3 37C	ChmbA	exp_3	control_environment	NO3 37C	25.53	1.00105
NO3 37C	ChmbA	exp_3	control_environment	NO3 37C	25.32	0.992811
NO3 37C	ChmbA	exp_3	control_environment	NO3 37C	25.66	1.00614
NO3 37C	ChmbA	exp_5	control_environment	NO3 37C	24.28	0.967331
NO3 37C	ChmbA	exp_5	control_environment	NO3 37C	24.77	0.986853
NO3 37C	ChmbA	exp_5	control_environment	NO3 37C	26.25	1.04582
NO3 37C	ChmbA	exp_1	control_environment	NO3 37C	24.75	1.00637
NO3 37C	ChmbA	exp_1	control_environment	NO3 37C	24.9	1.01247
NO3 37C	ChmbA	exp_1	control_environment	NO3 37C	24.13	0.98116
NO3 37C	Cnhp6A	exp_4	control_environment	NO3 37C	21.87	1.0029
NO3 37C	Cnhp6A	exp_4	control_environment	NO3 37C	21.81	1.00015
NO3 37C	Cnhp6A	exp_4	control_environment	NO3 37C	21.74	0.996943
NO3 37C	Cnhp6A	exp_5	control_environment	NO3 37C	22.89	0.996807
NO3 37C	Cnhp6A	exp_5	control_environment	NO3 37C	23.24	1.01205
NO3 37C	Cnhp6A	exp_5	control_environment	NO3 37C	22.76	0.991145
NO3 37C	Cnhp6A	exp_1	control_environment	NO3 37C	22.24	0.985816
NO3 37C	Cnhp6A	exp_1	control_environment	NO3 37C	23.15	1.02615
NO3 37C	Cnhp6A	exp_1	control_environment	NO3 37C	22.29	0.988032
NO3 +1M sorb 37C	hmbA+	exp_2	tested_environment	NO3 37C	27.94	1.08533
NO3 +1M sorb 37C	hmbA+	exp_2	tested_environment	NO3 37C	27.09	1.05231
NO3 +1M sorb 37C	hmbA+	exp_2	tested_environment	NO3 37C	26.78	1.04027
NO3 +1M sorb 37C	hmbA+	exp_3	tested_environment	NO3 37C	27.25	1.00492
NO3 +1M sorb 37C	hmbA+	exp_3	tested_environment	NO3 37C	27.48	1.0134
NO3 +1M sorb 37C	hmbA+	exp_3	tested_environment	NO3 37C	27.14	1.00086
NO3 +1M sorb 37C	hmbA+	exp_4	tested_environment	NO3 37C	25.85	1.02892
NO3 +1M sorb 37C	hmbA+	exp_4	tested_environment	NO3 37C	25.22	1.00385
NO3 +1M sorb 37C	hmbA+	exp_4	tested_environment	NO3 37C	25.77	1.02574
NO3 +1M sorb 37C	hmbA+	exp_5	tested_environment	NO3 37C	28.25	0.982153
NO3 +1M sorb 37C	hmbA+	exp_5	tested_environment	NO3 37C	29.31	1.01901
NO3 +1M sorb 37C	hmbA+	exp_5	tested_environment	NO3 37C	28.86	1.00336
NO3 +1M sorb 37C	hmbA+	exp_1	tested_environment	NO3 37C	27.72	1.10954
NO3 +1M sorb 37C	hmbA+	exp_1	tested_environment	NO3 37C	27.68	1.10794
NO3 +1M sorb 37C	hmbA+	exp_1	tested_environment	NO3 37C	26.8	1.07272
NO3 +1M sorb 37C	hmbAdelta	exp_2	tested_environment	NO3 37C	22.79	1.33119
NO3 +1M sorb 37C	hmbAdelta	exp_2	tested_environment	NO3 37C	21.63	1.26343
NO3 +1M sorb 37C	hmbAdelta	exp_2	tested_environment	NO3 37C	23.67	1.38259
NO3 +1M sorb 37C	hmbAdelta	exp_3	tested_environment	NO3 37C	21.27	1.20601
NO3 +1M sorb 37C	hmbAdelta	exp_3	tested_environment	NO3 37C	22.29	1.26384
NO3 +1M sorb 37C	hmbAdelta	exp_3	tested_environment	NO3 37C	23.15	1.31261
NO3 +1M sorb 37C	hmbAdelta	exp_4	tested_environment	NO3 37C	21.61	1.33725
NO3 +1M sorb 37C	hmbAdelta	exp_4	tested_environment	NO3 37C	20.43	1.26423
NO3 +1M sorb 37C	hmbAdelta	exp_4	tested_environment	NO3 37C	19	1.17574
NO3 +1M sorb 37C	hmbAdelta	exp_5	tested_environment	NO3 37C	21.26	1.23845
NO3 +1M sorb 37C	hmbAdelta	exp_5	tested_environment	NO3 37C	21.61	1.25883
NO3 +1M sorb 37C	hmbAdelta	exp_5	tested_environment	NO3 37C	22	1.28155
NO3 +1M sorb 37C	hmbAdelta	exp_1	tested_environment	NO3 37C	22.73	1.23087
NO3 +1M sorb 37C	hmbAdelta	exp_1	tested_environment	NO3 37C	23.14	1.25307
NO3 +1M sorb 37C	hmbAdelta	exp_1	tested_environment	NO3 37C	23.41	1.26769
NO3 +1M sorb 37C	ChmbA-gfp	exp_2	tested_environment	NO3 37C	24.34	1.04434
NO3 +1M sorb 37C	ChmbA-gfp	exp_2	tested_environment	NO3 37C	23.35	1.00186
NO3 +1M sorb 37C	ChmbA-gfp	exp_2	tested_environment	NO3 37C	24.94	1.07008
NO3 +1M sorb 37C	ChmbA-gfp	exp_3	tested_environment	NO3 37C	23.48	0.958237
NO3 +1M sorb 37C	ChmbA-gfp	exp_3	tested_environment	NO3 37C	22.53	0.919467
NO3 +1M sorb 37C	ChmbA-gfp	exp_3	tested_environment	NO3 37C	22.53	0.919467
NO3 +1M sorb 37C	ChmbA-gfp	exp_5	tested_environment	NO3 37C	26.41	0.999369
NO3 +1M sorb 37C	ChmbA-gfp	exp_5	tested_environment	NO3 37C	25.48	0.964178
NO3 +1M sorb 37C	ChmbA-gfp	exp_5	tested_environment	NO3 37C	25.38	0.960394
NO3 +1M sorb 37C	ChmbA-gfp	exp_1	tested_environment	NO3 37C	26.26	1.08483
NO3 +1M sorb 37C	ChmbA-gfp	exp_1	tested_environment	NO3 37C	25.95	1.07202
NO3 +1M sorb 37C	ChmbA-gfp	exp_1	tested_environment	NO3 37C	25.7	1.06169
NO3 +1M sorb 37C	ChmbA	exp_2	tested_environment	NO3 37C	27.66	1.26436
NO3 +1M sorb 37C	ChmbA	exp_2	tested_environment	NO3 37C	27.13	1.24013
NO3 +1M sorb 37C	ChmbA	exp_2	tested_environment	NO3 37C	27.85	1.27305
NO3 +1M sorb 37C	ChmbA	exp_3	tested_environment	NO3 37C	28.54	1.11907
NO3 +1M sorb 37C	ChmbA	exp_3	tested_environment	NO3 37C	28.13	1.10299
NO3 +1M sorb 37C	ChmbA	exp_3	tested_environment	NO3 37C	28.59	1.12103
NO3 +1M sorb 37C	ChmbA	exp_5	tested_environment	NO3 37C	30.75	1.2251
NO3 +1M sorb 37C	ChmbA	exp_5	tested_environment	NO3 37C	28.98	1.15458
NO3 +1M sorb 37C	ChmbA	exp_5	tested_environment	NO3 37C	30.82	1.22789
NO3 +1M sorb 37C	ChmbA	exp_1	tested_environment	NO3 37C	30.36	1.23448
NO3 +1M sorb 37C	ChmbA	exp_1	tested_environment	NO3 37C	29.44	1.19707
NO3 +1M sorb 37C	ChmbA	exp_1	tested_environment	NO3 37C	29.16	1.18569
NO3 +1M sorb 37C	Cnhp6A	exp_4	tested_environment	NO3 37C	19.25	0.882758
NO3 +1M sorb 37C	Cnhp6A	exp_4	tested_environment	NO3 37C	19.41	0.890095
NO3 +1M sorb 37C	Cnhp6A	exp_4	tested_environment	NO3 37C	19.65	0.901101
NO3 +1M sorb 37C	Cnhp6A	exp_5	tested_environment	NO3 37C	23.15	1.00813
NO3 +1M sorb 37C	Cnhp6A	exp_5	tested_environment	NO3 37C	22	0.958049
NO3 +1M sorb 37C	Cnhp6A	exp_5	tested_environment	NO3 37C	22.23	0.968065
NO3 +1M sorb 37C	Cnhp6A	exp_1	tested_environment	NO3 37C	22.66	1.00443
NO3 +1M sorb 37C	Cnhp6A	exp_1	tested_environment	NO3 37C	22.61	1.00222
NO3 +1M sorb 37C	Cnhp6A	exp_1	tested_environment	NO3 37C	23	1.0195
NO3 +2M sorb 37C	hmbA+	exp_3	tested_environment	NO3 37C	17.56	0.647572
NO3 +2M sorb 37C	hmbA+	exp_3	tested_environment	NO3 37C	17.2	0.634296
NO3 +2M sorb 37C	hmbA+	exp_3	tested_environment	NO3 37C	17.53	0.646466
NO3 +2M sorb 37C	hmbA+	exp_4	tested_environment	NO3 37C	16.54	0.658352
NO3 +2M sorb 37C	hmbA+	exp_4	tested_environment	NO3 37C	16.47	0.655566
NO3 +2M sorb 37C	hmbA+	exp_4	tested_environment	NO3 37C	16.27	0.647605
NO3 +2M sorb 37C	hmbA+	exp_1	tested_environment	NO3 37C	18.05	0.722482
NO3 +2M sorb 37C	hmbA+	exp_1	tested_environment	NO3 37C	18.24	0.730087
NO3 +2M sorb 37C	hmbA+	exp_1	tested_environment	NO3 37C	17.86	0.714877
NO3 +2M sorb 37C	hmbAdelta	exp_3	tested_environment	NO3 37C	14.48	0.821017
NO3 +2M sorb 37C	hmbAdelta	exp_3	tested_environment	NO3 37C	14.77	0.83746
NO3 +2M sorb 37C	hmbAdelta	exp_3	tested_environment	NO3 37C	14.43	0.818182
NO3 +2M sorb 37C	hmbAdelta	exp_4	tested_environment	NO3 37C	15.26	0.944307
NO3 +2M sorb 37C	hmbAdelta	exp_4	tested_environment	NO3 37C	13.5	0.835396
NO3 +2M sorb 37C	hmbAdelta	exp_4	tested_environment	NO3 37C	13.98	0.865099
NO3 +2M sorb 37C	hmbAdelta	exp_1	tested_environment	NO3 37C	17.38	0.941155
NO3 +2M sorb 37C	hmbAdelta	exp_1	tested_environment	NO3 37C	17.75	0.961191
NO3 +2M sorb 37C	hmbAdelta	exp_1	tested_environment	NO3 37C	17.4	0.942238
NO3 +2M sorb 37C	ChmbA-gfp	exp_3	tested_environment	NO3 37C	17.46	0.712556
NO3 +2M sorb 37C	ChmbA-gfp	exp_3	tested_environment	NO3 37C	16.08	0.656237
NO3 +2M sorb 37C	ChmbA-gfp	exp_3	tested_environment	NO3 37C	16.6	0.677459
NO3 +2M sorb 37C	ChmbA-gfp	exp_1	tested_environment	NO3 37C	18.21	0.752272
NO3 +2M sorb 37C	ChmbA-gfp	exp_1	tested_environment	NO3 37C	17.94	0.741118
NO3 +2M sorb 37C	ChmbA-gfp	exp_1	tested_environment	NO3 37C	18.05	0.745662
NO3 +2M sorb 37C	ChmbA	exp_3	tested_environment	NO3 37C	18.09	0.709319
NO3 +2M sorb 37C	ChmbA	exp_3	tested_environment	NO3 37C	17.19	0.67403
NO3 +2M sorb 37C	ChmbA	exp_3	tested_environment	NO3 37C	18.24	0.715201
NO3 +2M sorb 37C	ChmbA	exp_1	tested_environment	NO3 37C	18.87	0.767281
NO3 +2M sorb 37C	ChmbA	exp_1	tested_environment	NO3 37C	18.49	0.75183
NO3 +2M sorb 37C	ChmbA	exp_1	tested_environment	NO3 37C	18.15	0.738005
NO3 +2M sorb 37C	Cnhp6A	exp_4	tested_environment	NO3 37C	14.09	0.646133
NO3 +2M sorb 37C	Cnhp6A	exp_4	tested_environment	NO3 37C	14.71	0.674564
NO3 +2M sorb 37C	Cnhp6A	exp_4	tested_environment	NO3 37C	14.1	0.646591
NO3 +2M sorb 37C	Cnhp6A	exp_1	tested_environment	NO3 37C	17.97	0.796543
NO3 +2M sorb 37C	Cnhp6A	exp_1	tested_environment	NO3 37C	17.46	0.773936
NO3 +2M sorb 37C	Cnhp6A	exp_1	tested_environment	NO3 37C	17.85	0.791223
NO3 42C	hmbA+	exp_3	control_environment	NO3 42C	14.07	1.0019
NO3 42C	hmbA+	exp_3	control_environment	NO3 42C	14.01	0.997626
NO3 42C	hmbA+	exp_3	control_environment	NO3 42C	14.05	1.00047
NO3 42C	hmbA+	exp_4	control_environment	NO3 42C	14.31	0.987351
NO3 42C	hmbA+	exp_4	control_environment	NO3 42C	14.76	1.0184
NO3 42C	hmbA+	exp_4	control_environment	NO3 42C	14.41	0.99425
NO3 42C	hmbA+	exp_5	control_environment	NO3 42C	16.38	0.977133
NO3 42C	hmbA+	exp_5	control_environment	NO3 42C	17.13	1.02187
NO3 42C	hmbA+	exp_5	control_environment	NO3 42C	16.78	1.00099
NO3 42C	hmbA+	exp_1	control_environment	NO3 42C	14.85	0.977188
NO3 42C	hmbA+	exp_1	control_environment	NO3 42C	15.26	1.00417
NO3 42C	hmbA+	exp_1	control_environment	NO3 42C	15.48	1.01864
NO3 42C	hmbAdelta	exp_3	control_environment	NO3 42C	7.59	1.0022
NO3 42C	hmbAdelta	exp_3	control_environment	NO3 42C	7.66	1.01144
NO3 42C	hmbAdelta	exp_3	control_environment	NO3 42C	7.47	0.986356
NO3 42C	hmbAdelta	exp_4	control_environment	NO3 42C	7.87	0.981705
NO3 42C	hmbAdelta	exp_4	control_environment	NO3 42C	8.14	1.01538
NO3 42C	hmbAdelta	exp_4	control_environment	NO3 42C	8.04	1.00291
NO3 42C	hmbAdelta	exp_5	control_environment	NO3 42C	8.37	0.985866
NO3 42C	hmbAdelta	exp_5	control_environment	NO3 42C	8.58	1.0106
NO3 42C	hmbAdelta	exp_5	control_environment	NO3 42C	8.52	1.00353
NO3 42C	hmbAdelta	exp_1	control_environment	NO3 42C	8.3	1.04886
NO3 42C	hmbAdelta	exp_1	control_environment	NO3 42C	7.71	0.974305
NO3 42C	hmbAdelta	exp_1	control_environment	NO3 42C	7.73	0.976832
NO3 42C	ChmbA-gfp	exp_3	control_environment	NO3 42C	13.63	1.00147
NO3 42C	ChmbA-gfp	exp_3	control_environment	NO3 42C	13.81	1.0147
NO3 42C	ChmbA-gfp	exp_3	control_environment	NO3 42C	13.39	0.983835
NO3 42C	ChmbA-gfp	exp_5	control_environment	NO3 42C	14.72	0.957087
NO3 42C	ChmbA-gfp	exp_5	control_environment	NO3 42C	15.76	1.02471
NO3 42C	ChmbA-gfp	exp_5	control_environment	NO3 42C	15.66	1.01821
NO3 42C	ChmbA-gfp	exp_1	control_environment	NO3 42C	14.75	0.988385
NO3 42C	ChmbA-gfp	exp_1	control_environment	NO3 42C	15.29	1.02457
NO3 42C	ChmbA-gfp	exp_1	control_environment	NO3 42C	14.73	0.987045
NO3 42C	ChmbA	exp_3	control_environment	NO3 42C	8.88	0.988131
NO3 42C	ChmbA	exp_3	control_environment	NO3 42C	9.09	1.0115
NO3 42C	ChmbA	exp_3	control_environment	NO3 42C	8.99	1.00037
NO3 42C	ChmbA	exp_5	control_environment	NO3 42C	9.58	0.999305
NO3 42C	ChmbA	exp_5	control_environment	NO3 42C	9.89	1.03164
NO3 42C	ChmbA	exp_5	control_environment	NO3 42C	9.29	0.969054
NO3 42C	ChmbA	exp_1	control_environment	NO3 42C	9.46	0.998241
NO3 42C	ChmbA	exp_1	control_environment	NO3 42C	9.66	1.01935
NO3 42C	ChmbA	exp_1	control_environment	NO3 42C	9.31	0.982413
NO3 42C	Cnhp6A	exp_4	control_environment	NO3 42C	8.47	1.03293
NO3 42C	Cnhp6A	exp_4	control_environment	NO3 42C	8.15	0.993902
NO3 42C	Cnhp6A	exp_4	control_environment	NO3 42C	7.98	0.973171
NO3 42C	Cnhp6A	exp_5	control_environment	NO3 42C	9.89	1.08206
NO3 42C	Cnhp6A	exp_5	control_environment	NO3 42C	8.68	0.949672
NO3 42C	Cnhp6A	exp_5	control_environment	NO3 42C	8.85	0.968271
NO3 42C	Cnhp6A	exp_1	control_environment	NO3 42C	9.07	1.01265
NO3 42C	Cnhp6A	exp_1	control_environment	NO3 42C	8.39	0.936732
NO3 42C	Cnhp6A	exp_1	control_environment	NO3 42C	9.41	1.05061
NO3 +1M sorb 42C	hmbA+	exp_3	tested_environment	NO3 42C	27.44	1.95395
NO3 +1M sorb 42C	hmbA+	exp_3	tested_environment	NO3 42C	26.29	1.87206
NO3 +1M sorb 42C	hmbA+	exp_3	tested_environment	NO3 42C	26.66	1.89841
NO3 +1M sorb 42C	hmbA+	exp_5	tested_environment	NO3 42C	32.28	1.92563
NO3 +1M sorb 42C	hmbA+	exp_5	tested_environment	NO3 42C	31.13	1.85703
NO3 +1M sorb 42C	hmbA+	exp_5	tested_environment	NO3 42C	30.19	1.80095
NO3 +1M sorb 42C	hmbA+	exp_1	tested_environment	NO3 42C	30.39	1.99978
NO3 +1M sorb 42C	hmbA+	exp_1	tested_environment	NO3 42C	30.93	2.03531
NO3 +1M sorb 42C	hmbA+	exp_1	tested_environment	NO3 42C	31.2	2.05308
NO3 +1M sorb 42C	hmbAdelta	exp_3	tested_environment	NO3 42C	12.25	1.61752
NO3 +1M sorb 42C	hmbAdelta	exp_3	tested_environment	NO3 42C	11.97	1.58055
NO3 +1M sorb 42C	hmbAdelta	exp_3	tested_environment	NO3 42C	12.66	1.67165
NO3 +1M sorb 42C	hmbAdelta	exp_5	tested_environment	NO3 42C	15.5	1.82568
NO3 +1M sorb 42C	hmbAdelta	exp_5	tested_environment	NO3 42C	15.07	1.77503
NO3 +1M sorb 42C	hmbAdelta	exp_5	tested_environment	NO3 42C	15.13	1.7821
NO3 +1M sorb 42C	hmbAdelta	exp_1	tested_environment	NO3 42C	16.37	2.06866
NO3 +1M sorb 42C	hmbAdelta	exp_1	tested_environment	NO3 42C	16.1	2.03454
NO3 +1M sorb 42C	hmbAdelta	exp_1	tested_environment	NO3 42C	15.94	2.01432
NO3 +1M sorb 42C	ChmbA-gfp	exp_3	tested_environment	NO3 42C	21.92	1.61058
NO3 +1M sorb 42C	ChmbA-gfp	exp_3	tested_environment	NO3 42C	21.56	1.58413
NO3 +1M sorb 42C	ChmbA-gfp	exp_3	tested_environment	NO3 42C	22.77	1.67303
NO3 +1M sorb 42C	ChmbA-gfp	exp_5	tested_environment	NO3 42C	28	1.82055
NO3 +1M sorb 42C	ChmbA-gfp	exp_5	tested_environment	NO3 42C	27.06	1.75943
NO3 +1M sorb 42C	ChmbA-gfp	exp_5	tested_environment	NO3 42C	27.65	1.79779
NO3 +1M sorb 42C	ChmbA-gfp	exp_1	tested_environment	NO3 42C	26.53	1.77775
NO3 +1M sorb 42C	ChmbA-gfp	exp_1	tested_environment	NO3 42C	26.47	1.77373
NO3 +1M sorb 42C	ChmbA-gfp	exp_1	tested_environment	NO3 42C	25.86	1.73286
NO3 +1M sorb 42C	ChmbA	exp_3	tested_environment	NO3 42C	24.42	2.71736
NO3 +1M sorb 42C	ChmbA	exp_3	tested_environment	NO3 42C	23.92	2.66172
NO3 +1M sorb 42C	ChmbA	exp_3	tested_environment	NO3 42C	24.34	2.70846
NO3 +1M sorb 42C	ChmbA	exp_5	tested_environment	NO3 42C	26.96	2.81224
NO3 +1M sorb 42C	ChmbA	exp_5	tested_environment	NO3 42C	29.45	3.07197
NO3 +1M sorb 42C	ChmbA	exp_5	tested_environment	NO3 42C	28.79	3.00313
NO3 +1M sorb 42C	ChmbA	exp_1	tested_environment	NO3 42C	28.62	3.02005
NO3 +1M sorb 42C	ChmbA	exp_1	tested_environment	NO3 42C	29.05	3.06542
NO3 +1M sorb 42C	ChmbA	exp_1	tested_environment	NO3 42C	29	3.06015
NO3 +1M sorb 42C	Cnhp6A	exp_5	tested_environment	NO3 42C	24.77	2.71007
NO3 +1M sorb 42C	Cnhp6A	exp_5	tested_environment	NO3 42C	23.94	2.61926
NO3 +1M sorb 42C	Cnhp6A	exp_5	tested_environment	NO3 42C	25.9	2.8337
NO3 +1M sorb 42C	Cnhp6A	exp_1	tested_environment	NO3 42C	25.7	2.86937
NO3 +1M sorb 42C	Cnhp6A	exp_1	tested_environment	NO3 42C	25.36	2.83141
NO3 +1M sorb 42C	Cnhp6A	exp_1	tested_environment	NO3 42C	25.62	2.86044
NO3 +2M sorb 42C	hmbA+	exp_3	tested_environment	NO3 42C	18.65	1.32803
NO3 +2M sorb 42C	hmbA+	exp_3	tested_environment	NO3 42C	19.58	1.39426
NO3 +2M sorb 42C	hmbA+	exp_3	tested_environment	NO3 42C	19.48	1.38714
NO3 +2M sorb 42C	hmbA+	exp_4	tested_environment	NO3 42C	18.59	1.28266
NO3 +2M sorb 42C	hmbA+	exp_4	tested_environment	NO3 42C	16.42	1.13293
NO3 +2M sorb 42C	hmbA+	exp_4	tested_environment	NO3 42C	17.8	1.22815
NO3 +2M sorb 42C	hmbA+	exp_1	tested_environment	NO3 42C	20.79	1.36806
NO3 +2M sorb 42C	hmbA+	exp_1	tested_environment	NO3 42C	20.26	1.33319
NO3 +2M sorb 42C	hmbA+	exp_1	tested_environment	NO3 42C	20.43	1.34437
NO3 +2M sorb 42C	hmbAdelta	exp_3	tested_environment	NO3 42C	11.04	1.45775
NO3 +2M sorb 42C	hmbAdelta	exp_3	tested_environment	NO3 42C	10.96	1.44718
NO3 +2M sorb 42C	hmbAdelta	exp_3	tested_environment	NO3 42C	11.44	1.51056
NO3 +2M sorb 42C	hmbAdelta	exp_4	tested_environment	NO3 42C	10.83	1.35094
NO3 +2M sorb 42C	hmbAdelta	exp_4	tested_environment	NO3 42C	11.46	1.42952
NO3 +2M sorb 42C	hmbAdelta	exp_4	tested_environment	NO3 42C	11.7	1.45946
NO3 +2M sorb 42C	hmbAdelta	exp_1	tested_environment	NO3 42C	12.86	1.62511
NO3 +2M sorb 42C	hmbAdelta	exp_1	tested_environment	NO3 42C	12.54	1.58467
NO3 +2M sorb 42C	hmbAdelta	exp_1	tested_environment	NO3 42C	12.12	1.53159
NO3 +2M sorb 42C	ChmbA-gfp	exp_3	tested_environment	NO3 42C	17.29	1.27039
NO3 +2M sorb 42C	ChmbA-gfp	exp_3	tested_environment	NO3 42C	16.88	1.24026
NO3 +2M sorb 42C	ChmbA-gfp	exp_3	tested_environment	NO3 42C	17.05	1.25276
NO3 +2M sorb 42C	ChmbA-gfp	exp_1	tested_environment	NO3 42C	18.62	1.24771
NO3 +2M sorb 42C	ChmbA-gfp	exp_1	tested_environment	NO3 42C	17.56	1.17668
NO3 +2M sorb 42C	ChmbA-gfp	exp_1	tested_environment	NO3 42C	18.17	1.21756
NO3 +2M sorb 42C	ChmbA	exp_3	tested_environment	NO3 42C	20.94	2.33012
NO3 +2M sorb 42C	ChmbA	exp_3	tested_environment	NO3 42C	20.85	2.3201
NO3 +2M sorb 42C	ChmbA	exp_3	tested_environment	NO3 42C	21.11	2.34904
NO3 +2M sorb 42C	ChmbA	exp_1	tested_environment	NO3 42C	21.21	2.23813
NO3 +2M sorb 42C	ChmbA	exp_1	tested_environment	NO3 42C	20.77	2.1917
NO3 +2M sorb 42C	ChmbA	exp_1	tested_environment	NO3 42C	21.24	2.24129
NO3 +2M sorb 42C	Cnhp6A	exp_4	tested_environment	NO3 42C	15.87	1.93537
NO3 +2M sorb 42C	Cnhp6A	exp_4	tested_environment	NO3 42C	16.43	2.00366
NO3 +2M sorb 42C	Cnhp6A	exp_4	tested_environment	NO3 42C	16.17	1.97195
NO3 +2M sorb 42C	Cnhp6A	exp_1	tested_environment	NO3 42C	18.53	2.06885
NO3 +2M sorb 42C	Cnhp6A	exp_1	tested_environment	NO3 42C	19.25	2.14924
NO3 +2M sorb 42C	Cnhp6A	exp_1	tested_environment	NO3 42C	19.04	2.12579
NO3 +2M sorb 37C	hmbA+	exp_5	tested_environment	NO3 37C	28.58	0.993626
NO3 +2M sorb 37C	hmbA+	exp_5	tested_environment	NO3 37C	27.83	0.967551
NO3 +2M sorb 37C	hmbA+	exp_5	tested_environment	NO3 37C	28.54	0.992235
NO3 +2M sorb 37C	hmbAdelta	exp_5	tested_environment	NO3 37C	22.17	1.29146
NO3 +2M sorb 37C	hmbAdelta	exp_5	tested_environment	NO3 37C	19.85	1.15631
NO3 +2M sorb 37C	hmbAdelta	exp_5	tested_environment	NO3 37C	21.5	1.25243
NO3 +2M sorb 37C	ChmbA-gfp	exp_5	tested_environment	NO3 37C	23.98	0.907417
NO3 +2M sorb 37C	ChmbA-gfp	exp_5	tested_environment	NO3 37C	25.68	0.971746
NO3 +2M sorb 37C	ChmbA-gfp	exp_5	tested_environment	NO3 37C	23.74	0.898335
NO3 +2M sorb 37C	ChmbA	exp_5	tested_environment	NO3 37C	29.99	1.19482
NO3 +2M sorb 37C	ChmbA	exp_5	tested_environment	NO3 37C	29.9	1.19124
NO3 +2M sorb 37C	ChmbA	exp_5	tested_environment	NO3 37C	30.22	1.20398
NO3 +2M sorb 37C	Cnhp6A	exp_5	tested_environment	NO3 37C	21.26	0.925824
NO3 +2M sorb 37C	Cnhp6A	exp_5	tested_environment	NO3 37C	21.93	0.955001
NO3 +2M sorb 37C	Cnhp6A	exp_5	tested_environment	NO3 37C	22.59	0.983742
NO3 +2M sorb 42C	hmbA+	exp_5	tested_environment	NO3 42C	32.13	1.91668
NO3 +2M sorb 42C	hmbA+	exp_5	tested_environment	NO3 42C	31.29	1.86657
NO3 +2M sorb 42C	hmbA+	exp_5	tested_environment	NO3 42C	31.9	1.90296
NO3 +2M sorb 42C	hmbAdelta	exp_5	tested_environment	NO3 42C	16.42	1.93404
NO3 +2M sorb 42C	hmbAdelta	exp_5	tested_environment	NO3 42C	15.85	1.8669
NO3 +2M sorb 42C	hmbAdelta	exp_5	tested_environment	NO3 42C	16.05	1.89046
NO3 +2M sorb 42C	ChmbA-gfp	exp_5	tested_environment	NO3 42C	27.35	1.77828
NO3 +2M sorb 42C	ChmbA-gfp	exp_5	tested_environment	NO3 42C	28	1.82055
NO3 +2M sorb 42C	ChmbA-gfp	exp_5	tested_environment	NO3 42C	25.69	1.67035
NO3 +2M sorb 42C	ChmbA	exp_5	tested_environment	NO3 42C	29.34	3.0605
NO3 +2M sorb 42C	ChmbA	exp_5	tested_environment	NO3 42C	28.24	2.94576
NO3 +2M sorb 42C	ChmbA	exp_5	tested_environment	NO3 42C	31.47	3.28268
NO3 +2M sorb 42C	Cnhp6A	exp_5	tested_environment	NO3 42C	26.18	2.86433
NO3 +2M sorb 42C	Cnhp6A	exp_5	tested_environment	NO3 42C	26.36	2.88403
NO3 +2M sorb 42C	Cnhp6A	exp_5	tested_environment	NO3 42C	27.32	2.98906
NO3 30C	hmbA+	exp_1	tested_environment	NO3 37C	20.53	0.821748
NO3 30C	hmbA+	exp_1	tested_environment	NO3 37C	20.34	0.814143
NO3 30C	hmbA+	exp_1	tested_environment	NO3 37C	21.2	0.848566
NO3 30C	hmbAdelta	exp_1	tested_environment	NO3 37C	17.12	0.927076
NO3 30C	hmbAdelta	exp_1	tested_environment	NO3 37C	16.51	0.894043
NO3 30C	hmbAdelta	exp_1	tested_environment	NO3 37C	16.66	0.902166
NO3 30C	ChmbA-gfp	exp_1	tested_environment	NO3 37C	20.2	0.834481
NO3 30C	ChmbA-gfp	exp_1	tested_environment	NO3 37C	20.05	0.828284
NO3 30C	ChmbA-gfp	exp_1	tested_environment	NO3 37C	20	0.826219
NO3 30C	ChmbA	exp_1	tested_environment	NO3 37C	20.19	0.820954
NO3 30C	ChmbA	exp_1	tested_environment	NO3 37C	20.06	0.815668
NO3 30C	ChmbA	exp_1	tested_environment	NO3 37C	19.55	0.794931
NO3 30C	Cnhp6A	exp_1	tested_environment	NO3 37C	18.46	0.818262
NO3 30C	Cnhp6A	exp_1	tested_environment	NO3 37C	18.57	0.823138
NO3 30C	Cnhp6A	exp_1	tested_environment	NO3 37C	18.79	0.83289
NO3 42C	hmbA+	exp_3	tested_environment	NO3 37C	14.07	0.518869
NO3 42C	hmbA+	exp_3	tested_environment	NO3 37C	14.01	0.516656
NO3 42C	hmbA+	exp_3	tested_environment	NO3 37C	14.05	0.518132
NO3 42C	hmbA+	exp_4	tested_environment	NO3 37C	14.31	0.56959
NO3 42C	hmbA+	exp_4	tested_environment	NO3 37C	14.76	0.587502
NO3 42C	hmbA+	exp_4	tested_environment	NO3 37C	14.41	0.57357
NO3 42C	hmbA+	exp_5	tested_environment	NO3 37C	16.38	0.569475
NO3 42C	hmbA+	exp_5	tested_environment	NO3 37C	17.13	0.59555
NO3 42C	hmbA+	exp_5	tested_environment	NO3 37C	16.78	0.583382
NO3 42C	hmbA+	exp_1	tested_environment	NO3 37C	14.85	0.594396
NO3 42C	hmbA+	exp_1	tested_environment	NO3 37C	15.26	0.610807
NO3 42C	hmbA+	exp_1	tested_environment	NO3 37C	15.48	0.619613
NO3 42C	hmbAdelta	exp_3	tested_environment	NO3 37C	7.59	0.430353
NO3 42C	hmbAdelta	exp_3	tested_environment	NO3 37C	7.66	0.434322
NO3 42C	hmbAdelta	exp_3	tested_environment	NO3 37C	7.47	0.423549
NO3 42C	hmbAdelta	exp_4	tested_environment	NO3 37C	7.87	0.487005
NO3 42C	hmbAdelta	exp_4	tested_environment	NO3 37C	8.14	0.503713
NO3 42C	hmbAdelta	exp_4	tested_environment	NO3 37C	8.04	0.497525
NO3 42C	hmbAdelta	exp_5	tested_environment	NO3 37C	8.37	0.487573
NO3 42C	hmbAdelta	exp_5	tested_environment	NO3 37C	8.58	0.499806
NO3 42C	hmbAdelta	exp_5	tested_environment	NO3 37C	8.52	0.496311
NO3 42C	hmbAdelta	exp_1	tested_environment	NO3 37C	8.3	0.449458
NO3 42C	hmbAdelta	exp_1	tested_environment	NO3 37C	7.71	0.417509
NO3 42C	hmbAdelta	exp_1	tested_environment	NO3 37C	7.73	0.418592
NO3 42C	ChmbA-gfp	exp_3	tested_environment	NO3 37C	13.63	0.556251
NO3 42C	ChmbA-gfp	exp_3	tested_environment	NO3 37C	13.81	0.563597
NO3 42C	ChmbA-gfp	exp_3	tested_environment	NO3 37C	13.39	0.546456
NO3 42C	ChmbA-gfp	exp_5	tested_environment	NO3 37C	14.72	0.557013
NO3 42C	ChmbA-gfp	exp_5	tested_environment	NO3 37C	15.76	0.596367
NO3 42C	ChmbA-gfp	exp_5	tested_environment	NO3 37C	15.66	0.592583
NO3 42C	ChmbA-gfp	exp_1	tested_environment	NO3 37C	14.75	0.609336
NO3 42C	ChmbA-gfp	exp_1	tested_environment	NO3 37C	15.29	0.631644
NO3 42C	ChmbA-gfp	exp_1	tested_environment	NO3 37C	14.73	0.60851
NO3 42C	ChmbA	exp_3	tested_environment	NO3 37C	8.88	0.34819
NO3 42C	ChmbA	exp_3	tested_environment	NO3 37C	9.09	0.356424
NO3 42C	ChmbA	exp_3	tested_environment	NO3 37C	8.99	0.352503
NO3 42C	ChmbA	exp_5	tested_environment	NO3 37C	9.58	0.381673
NO3 42C	ChmbA	exp_5	tested_environment	NO3 37C	9.89	0.394024
NO3 42C	ChmbA	exp_5	tested_environment	NO3 37C	9.29	0.37012
NO3 42C	ChmbA	exp_1	tested_environment	NO3 37C	9.46	0.384657
NO3 42C	ChmbA	exp_1	tested_environment	NO3 37C	9.66	0.392789
NO3 42C	ChmbA	exp_1	tested_environment	NO3 37C	9.31	0.378558
NO3 42C	Cnhp6A	exp_4	tested_environment	NO3 37C	8.47	0.388413
NO3 42C	Cnhp6A	exp_4	tested_environment	NO3 37C	8.15	0.373739
NO3 42C	Cnhp6A	exp_4	tested_environment	NO3 37C	7.98	0.365943
NO3 42C	Cnhp6A	exp_5	tested_environment	NO3 37C	9.89	0.430687
NO3 42C	Cnhp6A	exp_5	tested_environment	NO3 37C	8.68	0.377994
NO3 42C	Cnhp6A	exp_5	tested_environment	NO3 37C	8.85	0.385397
NO3 42C	Cnhp6A	exp_1	tested_environment	NO3 37C	9.07	0.402039
NO3 42C	Cnhp6A	exp_1	tested_environment	NO3 37C	8.39	0.371897
NO3 42C	Cnhp6A	exp_1	tested_environment	NO3 37C	9.41	0.41711
NO3 37C	hmbA+	exp_2	control_environment	NO3 37C	24.84	0.96491
NO3 37C	hmbA+	exp_2	control_environment	NO3 37C	27.74	1.07756
NO3 37C	hmbA+	exp_2	control_environment	NO3 37C	24.65	0.957529
NO3 37C	hmbA+	exp_3	control_environment	NO3 37C	28.61	1.05507
NO3 37C	hmbA+	exp_3	control_environment	NO3 37C	26.49	0.97689
NO3 37C	hmbA+	exp_3	control_environment	NO3 37C	26.25	0.968039
NO3 37C	hmbA+	exp_4	control_environment	NO3 37C	24.86	0.989518
NO3 37C	hmbA+	exp_4	control_environment	NO3 37C	25	0.995091
NO3 37C	hmbA+	exp_4	control_environment	NO3 37C	25.51	1.01539
NO3 37C	hmbA+	exp_5	control_environment	NO3 37C	28.85	1.00301
NO3 37C	hmbA+	exp_5	control_environment	NO3 37C	28.91	1.0051
NO3 37C	hmbA+	exp_5	control_environment	NO3 37C	28.53	0.991888
NO3 37C	hmbA+	exp_1	control_environment	NO3 37C	25.34	1.01428
NO3 37C	hmbA+	exp_1	control_environment	NO3 37C	24.92	0.997465
NO3 37C	hmbA+	exp_1	control_environment	NO3 37C	24.69	0.988259
NO3 37C	hmbAdelta	exp_2	control_environment	NO3 37C	17.17	1.00292
NO3 37C	hmbAdelta	exp_2	control_environment	NO3 37C	16.96	0.990654
NO3 37C	hmbAdelta	exp_2	control_environment	NO3 37C	17.23	1.00643
NO3 37C	hmbAdelta	exp_3	control_environment	NO3 37C	17.99	1.02003
NO3 37C	hmbAdelta	exp_3	control_environment	NO3 37C	17.64	1.00019
NO3 37C	hmbAdelta	exp_3	control_environment	NO3 37C	17.28	0.979777
NO3 37C	hmbAdelta	exp_4	control_environment	NO3 37C	15.72	0.972772
NO3 37C	hmbAdelta	exp_4	control_environment	NO3 37C	17.3	1.07054
NO3 37C	hmbAdelta	exp_4	control_environment	NO3 37C	15.46	0.956683
NO3 37C	hmbAdelta	exp_5	control_environment	NO3 37C	16.9	0.984466
NO3 37C	hmbAdelta	exp_5	control_environment	NO3 37C	16.89	0.983883
NO3 37C	hmbAdelta	exp_5	control_environment	NO3 37C	17.71	1.03165
NO3 37C	hmbAdelta	exp_1	control_environment	NO3 37C	18.69	1.01209
NO3 37C	hmbAdelta	exp_1	control_environment	NO3 37C	18.25	0.988267
NO3 37C	hmbAdelta	exp_1	control_environment	NO3 37C	18.46	0.999639
NO3 37C	ChmbA-gfp	exp_2	control_environment	NO3 37C	23.4	1.004
NO3 37C	ChmbA-gfp	exp_2	control_environment	NO3 37C	23.48	1.00744
NO3 37C	ChmbA-gfp	exp_2	control_environment	NO3 37C	23.04	0.988558
NO3 37C	ChmbA-gfp	exp_3	control_environment	NO3 37C	24.11	0.983948
NO3 37C	ChmbA-gfp	exp_3	control_environment	NO3 37C	24.66	1.00639
NO3 37C	ChmbA-gfp	exp_3	control_environment	NO3 37C	24.74	1.00966
NO3 37C	ChmbA-gfp	exp_5	control_environment	NO3 37C	26.32	0.995964
NO3 37C	ChmbA-gfp	exp_5	control_environment	NO3 37C	26.2	0.991423
NO3 37C	ChmbA-gfp	exp_5	control_environment	NO3 37C	26.76	1.01261
NO3 37C	ChmbA-gfp	exp_1	control_environment	NO3 37C	24.14	0.997246
NO3 37C	ChmbA-gfp	exp_1	control_environment	NO3 37C	24.94	1.03029
NO3 37C	ChmbA-gfp	exp_1	control_environment	NO3 37C	23.54	0.972459
NO3 37C	ChmbA	exp_2	control_environment	NO3 37C	22.01	1.00609
NO3 37C	ChmbA	exp_2	control_environment	NO3 37C	21.35	0.975926
NO3 37C	ChmbA	exp_2	control_environment	NO3 37C	22.27	1.01798
NO3 37C	ChmbA	exp_3	control_environment	NO3 37C	25.53	1.00105
NO3 37C	ChmbA	exp_3	control_environment	NO3 37C	25.32	0.992811
NO3 37C	ChmbA	exp_3	control_environment	NO3 37C	25.66	1.00614
NO3 37C	ChmbA	exp_5	control_environment	NO3 37C	24.28	0.967331
NO3 37C	ChmbA	exp_5	control_environment	NO3 37C	24.77	0.986853
NO3 37C	ChmbA	exp_5	control_environment	NO3 37C	26.25	1.04582
NO3 37C	ChmbA	exp_1	control_environment	NO3 37C	24.75	1.00637
NO3 37C	ChmbA	exp_1	control_environment	NO3 37C	24.9	1.01247
NO3 37C	ChmbA	exp_1	control_environment	NO3 37C	24.13	0.98116
NO3 37C	Cnhp6A	exp_4	control_environment	NO3 37C	21.87	1.0029
NO3 37C	Cnhp6A	exp_4	control_environment	NO3 37C	21.81	1.00015
NO3 37C	Cnhp6A	exp_4	control_environment	NO3 37C	21.74	0.996943
NO3 37C	Cnhp6A	exp_5	control_environment	NO3 37C	22.89	0.996807
NO3 37C	Cnhp6A	exp_5	control_environment	NO3 37C	23.24	1.01205
NO3 37C	Cnhp6A	exp_5	control_environment	NO3 37C	22.76	0.991145
NO3 37C	Cnhp6A	exp_1	control_environment	NO3 37C	22.24	0.985816
NO3 37C	Cnhp6A	exp_1	control_environment	NO3 37C	23.15	1.02615
NO3 37C	Cnhp6A	exp_1	control_environment	NO3 37C	22.29	0.988032

## Sheet: stressors_experiments 
Environment_type	Strain	Experiment_number	Control_or_tested	Control_media	Colony_size_mm	ER value (Growth_relative_to_control_medium: size tested condition/average size control condition)
NO3	hmbA+	exp_1	control_environment	NO3	25.34	1.01428
NO3	hmbA+	exp_1	control_environment	NO3	24.92	0.997465
NO3	hmbA+	exp_1	control_environment	NO3	24.69	0.988259
NO3	hmbA+	exp_2	control_environment	NO3	28.85	1.00301
NO3	hmbA+	exp_2	control_environment	NO3	28.91	1.0051
NO3	hmbA+	exp_2	control_environment	NO3	28.53	0.991888
NO3	hmbA+	exp_3	control_environment	NO3	28.61	1.05507
NO3	hmbA+	exp_3	control_environment	NO3	26.49	0.97689
NO3	hmbA+	exp_3	control_environment	NO3	26.25	0.968039
NO3	hmbA+	exp_4	control_environment	NO3	24.92	0.994546
NO3	hmbA+	exp_4	control_environment	NO3	25.25	1.00772
NO3	hmbA+	exp_4	control_environment	NO3	25	0.997738
NO3	hmbA+	exp_5	control_environment	NO3	27.23	1.00591
NO3	hmbA+	exp_5	control_environment	NO3	27.1	1.00111
NO3	hmbA+	exp_5	control_environment	NO3	26.88	0.992981
NO3	hmbA+	exp_6	control_environment	NO3	23.9	0.994039
NO3	hmbA+	exp_6	control_environment	NO3	24.46	1.01733
NO3	hmbA+	exp_6	control_environment	NO3	23.77	0.988632
NO3	hmbAdelta	exp_1	control_environment	NO3	18.69	1.01209
NO3	hmbAdelta	exp_1	control_environment	NO3	18.25	0.988267
NO3	hmbAdelta	exp_1	control_environment	NO3	18.46	0.999639
NO3	hmbAdelta	exp_2	control_environment	NO3	16.9	0.984466
NO3	hmbAdelta	exp_2	control_environment	NO3	16.89	0.983883
NO3	hmbAdelta	exp_2	control_environment	NO3	17.71	1.03165
NO3	hmbAdelta	exp_3	control_environment	NO3	17.99	1.02003
NO3	hmbAdelta	exp_3	control_environment	NO3	17.64	1.00019
NO3	hmbAdelta	exp_3	control_environment	NO3	17.28	0.979777
NO3	hmbAdelta	exp_4	control_environment	NO3	17.14	0.995354
NO3	hmbAdelta	exp_4	control_environment	NO3	17.15	0.995935
NO3	hmbAdelta	exp_4	control_environment	NO3	17.37	1.00871
NO3	hmbAdelta	exp_5	control_environment	NO3	17.14	1.01721
NO3	hmbAdelta	exp_5	control_environment	NO3	17.35	1.02967
NO3	hmbAdelta	exp_5	control_environment	NO3	16.06	0.953116
NO3	hmbAdelta	exp_6	control_environment	NO3	16.62	1.00565
NO3	hmbAdelta	exp_6	control_environment	NO3	16.89	1.02198
NO3	hmbAdelta	exp_6	control_environment	NO3	16.07	0.972368
NO3	ChmbA-gfp	exp_1	control_environment	NO3	24.14	0.997246
NO3	ChmbA-gfp	exp_1	control_environment	NO3	24.94	1.03029
NO3	ChmbA-gfp	exp_1	control_environment	NO3	23.54	0.972459
NO3	ChmbA-gfp	exp_2	control_environment	NO3	26.32	0.995964
NO3	ChmbA-gfp	exp_2	control_environment	NO3	26.2	0.991423
NO3	ChmbA-gfp	exp_2	control_environment	NO3	26.76	1.01261
NO3	ChmbA-gfp	exp_3	control_environment	NO3	24.11	0.983948
NO3	ChmbA-gfp	exp_3	control_environment	NO3	24.66	1.00639
NO3	ChmbA-gfp	exp_3	control_environment	NO3	24.74	1.00966
NO3	ChmbA-gfp	exp_4	control_environment	NO3	23.81	0.995401
NO3	ChmbA-gfp	exp_4	control_environment	NO3	24.19	1.01129
NO3	ChmbA-gfp	exp_4	control_environment	NO3	23.76	0.993311
NO3	ChmbA-gfp	exp_5	control_environment	NO3	24.71	1.01506
NO3	ChmbA-gfp	exp_5	control_environment	NO3	24.38	1.00151
NO3	ChmbA-gfp	exp_5	control_environment	NO3	23.94	0.983431
NO3	ChmbA-gfp	exp_6	control_environment	NO3	21.47	0.955213
NO3	ChmbA-gfp	exp_6	control_environment	NO3	22.65	1.00771
NO3	ChmbA-gfp	exp_6	control_environment	NO3	23.31	1.03708
NO3	ChmbA	exp_1	control_environment	NO3	24.75	1.00637
NO3	ChmbA	exp_1	control_environment	NO3	24.9	1.01247
NO3	ChmbA	exp_1	control_environment	NO3	24.13	0.98116
NO3	ChmbA	exp_2	control_environment	NO3	24.28	0.967331
NO3	ChmbA	exp_2	control_environment	NO3	24.77	0.986853
NO3	ChmbA	exp_2	control_environment	NO3	26.25	1.04582
NO3	ChmbA	exp_3	control_environment	NO3	25.53	1.00105
NO3	ChmbA	exp_3	control_environment	NO3	25.32	0.992811
NO3	ChmbA	exp_3	control_environment	NO3	25.66	1.00614
NO3	ChmbA	exp_4	control_environment	NO3	21.48	0.980523
NO3	ChmbA	exp_4	control_environment	NO3	21.75	0.992848
NO3	ChmbA	exp_4	control_environment	NO3	22.49	1.02663
NO3	ChmbA	exp_5	control_environment	NO3	25.37	1.01304
NO3	ChmbA	exp_5	control_environment	NO3	25.26	1.00865
NO3	ChmbA	exp_5	control_environment	NO3	24.5	0.978304
NO3	ChmbA	exp_6	control_environment	NO3	21.7	0.996327
NO3	ChmbA	exp_6	control_environment	NO3	22.05	1.0124
NO3	ChmbA	exp_6	control_environment	NO3	21.59	0.991276
NO3	Cnhp6A	exp_1	control_environment	NO3	22.24	0.985816
NO3	Cnhp6A	exp_1	control_environment	NO3	23.15	1.02615
NO3	Cnhp6A	exp_1	control_environment	NO3	22.29	0.988032
NO3	Cnhp6A	exp_2	control_environment	NO3	22.89	0.996807
NO3	Cnhp6A	exp_2	control_environment	NO3	23.24	1.01205
NO3	Cnhp6A	exp_2	control_environment	NO3	22.76	0.991145
NO3	Cnhp6A	exp_6	control_environment	NO3	20.68	1.02613
NO3	Cnhp6A	exp_6	control_environment	NO3	19.59	0.972048
NO3	Cnhp6A	exp_6	control_environment	NO3	20.19	1.00182
NO3+1M sorb	hmbA+	exp_1	tested_environment	NO3	27.72	1.10954
NO3+1M sorb	hmbA+	exp_1	tested_environment	NO3	27.68	1.10794
NO3+1M sorb	hmbA+	exp_1	tested_environment	NO3	26.8	1.07272
NO3+1M sorb	hmbA+	exp_2	tested_environment	NO3	28.25	0.982153
NO3+1M sorb	hmbA+	exp_2	tested_environment	NO3	29.31	1.01901
NO3+1M sorb	hmbA+	exp_2	tested_environment	NO3	28.86	1.00336
NO3+1M sorb	hmbA+	exp_3	tested_environment	NO3	27.25	1.00492
NO3+1M sorb	hmbA+	exp_3	tested_environment	NO3	27.48	1.0134
NO3+1M sorb	hmbA+	exp_3	tested_environment	NO3	27.14	1.00086
NO3+1M sorb	hmbA+	exp_4	tested_environment	NO3	26.98	1.07676
NO3+1M sorb	hmbA+	exp_4	tested_environment	NO3	26.96	1.07596
NO3+1M sorb	hmbA+	exp_4	tested_environment	NO3	27.41	1.09392
NO3+1M sorb	hmbAdelta	exp_1	tested_environment	NO3	22.73	1.23087
NO3+1M sorb	hmbAdelta	exp_1	tested_environment	NO3	23.14	1.25307
NO3+1M sorb	hmbAdelta	exp_1	tested_environment	NO3	23.41	1.26769
NO3+1M sorb	hmbAdelta	exp_2	tested_environment	NO3	21.26	1.23845
NO3+1M sorb	hmbAdelta	exp_2	tested_environment	NO3	21.61	1.25883
NO3+1M sorb	hmbAdelta	exp_2	tested_environment	NO3	22	1.28155
NO3+1M sorb	hmbAdelta	exp_3	tested_environment	NO3	21.27	1.20601
NO3+1M sorb	hmbAdelta	exp_3	tested_environment	NO3	22.29	1.26384
NO3+1M sorb	hmbAdelta	exp_3	tested_environment	NO3	23.15	1.31261
NO3+1M sorb	hmbAdelta	exp_4	tested_environment	NO3	21.47	1.24681
NO3+1M sorb	hmbAdelta	exp_4	tested_environment	NO3	22.99	1.33508
NO3+1M sorb	hmbAdelta	exp_4	tested_environment	NO3	22.55	1.30952
NO3+1M sorb	ChmbA-gfp	exp_1	tested_environment	NO3	26.26	1.08483
NO3+1M sorb	ChmbA-gfp	exp_1	tested_environment	NO3	25.95	1.07202
NO3+1M sorb	ChmbA-gfp	exp_1	tested_environment	NO3	25.7	1.06169
NO3+1M sorb	ChmbA-gfp	exp_2	tested_environment	NO3	26.41	0.999369
NO3+1M sorb	ChmbA-gfp	exp_2	tested_environment	NO3	25.48	0.964178
NO3+1M sorb	ChmbA-gfp	exp_2	tested_environment	NO3	25.38	0.960394
NO3+1M sorb	ChmbA-gfp	exp_3	tested_environment	NO3	23.48	0.958237
NO3+1M sorb	ChmbA-gfp	exp_3	tested_environment	NO3	22.53	0.919467
NO3+1M sorb	ChmbA-gfp	exp_3	tested_environment	NO3	22.53	0.919467
NO3+1M sorb	ChmbA-gfp	exp_4	tested_environment	NO3	24.61	1.02885
NO3+1M sorb	ChmbA-gfp	exp_4	tested_environment	NO3	24.4	1.02007
NO3+1M sorb	ChmbA-gfp	exp_4	tested_environment	NO3	23.47	0.981187
NO3+1M sorb	ChmbA	exp_1	tested_environment	NO3	30.36	1.23448
NO3+1M sorb	ChmbA	exp_1	tested_environment	NO3	29.44	1.19707
NO3+1M sorb	ChmbA	exp_1	tested_environment	NO3	29.16	1.18569
NO3+1M sorb	ChmbA	exp_2	tested_environment	NO3	30.75	1.2251
NO3+1M sorb	ChmbA	exp_2	tested_environment	NO3	28.98	1.15458
NO3+1M sorb	ChmbA	exp_2	tested_environment	NO3	30.82	1.22789
NO3+1M sorb	ChmbA	exp_3	tested_environment	NO3	28.54	1.11907
NO3+1M sorb	ChmbA	exp_3	tested_environment	NO3	28.13	1.10299
NO3+1M sorb	ChmbA	exp_3	tested_environment	NO3	28.59	1.12103
NO3+1M sorb	ChmbA	exp_4	tested_environment	NO3	27.41	1.25122
NO3+1M sorb	ChmbA	exp_4	tested_environment	NO3	28.91	1.31969
NO3+1M sorb	ChmbA	exp_4	tested_environment	NO3	28.23	1.28865
NO3+1M sorb	Cnhp6A	exp_1	tested_environment	NO3	22.66	1.00443
NO3+1M sorb	Cnhp6A	exp_1	tested_environment	NO3	22.61	1.00222
NO3+1M sorb	Cnhp6A	exp_1	tested_environment	NO3	23	1.0195
NO3+1M sorb	Cnhp6A	exp_2	tested_environment	NO3	23.15	1.00813
NO3+1M sorb	Cnhp6A	exp_2	tested_environment	NO3	22	0.958049
NO3+1M sorb	Cnhp6A	exp_2	tested_environment	NO3	22.23	0.968065
0.05mM CR	hmbA+	exp_1	control_environment	NO3	15.62	0.625217
0.05mM CR	hmbA+	exp_1	control_environment	NO3	15.68	0.627618
0.05mM CR	hmbA+	exp_1	control_environment	NO3	16.04	0.642028
0.05mM CR	hmbA+	exp_2	control_environment	NO3	20.97	0.729053
0.05mM CR	hmbA+	exp_2	control_environment	NO3	20.18	0.701588
0.05mM CR	hmbA+	exp_2	control_environment	NO3	21.01	0.730444
0.05mM CR	hmbA+	exp_4	control_environment	NO3	17.04	0.680059
0.05mM CR	hmbA+	exp_4	control_environment	NO3	17.18	0.685646
0.05mM CR	hmbA+	exp_4	control_environment	NO3	17.67	0.705202
0.05mM CR	hmbA+	exp_5	control_environment	NO3	19.11	0.705948
0.05mM CR	hmbA+	exp_5	control_environment	NO3	18.98	0.701145
0.05mM CR	hmbA+	exp_5	control_environment	NO3	18.9	0.69819
0.05mM CR	hmbAdelta	exp_1	control_environment	NO3	14.71	0.79657
0.05mM CR	hmbAdelta	exp_1	control_environment	NO3	13.97	0.756498
0.05mM CR	hmbAdelta	exp_1	control_environment	NO3	14.61	0.791155
0.05mM CR	hmbAdelta	exp_2	control_environment	NO3	16.39	0.954757
0.05mM CR	hmbAdelta	exp_2	control_environment	NO3	16.5	0.961165
0.05mM CR	hmbAdelta	exp_2	control_environment	NO3	17.03	0.992039
0.05mM CR	hmbAdelta	exp_4	control_environment	NO3	13.56	0.787456
0.05mM CR	hmbAdelta	exp_4	control_environment	NO3	14.26	0.828107
0.05mM CR	hmbAdelta	exp_4	control_environment	NO3	14.57	0.846109
0.05mM CR	hmbAdelta	exp_5	control_environment	NO3	13.99	0.830267
0.05mM CR	hmbAdelta	exp_5	control_environment	NO3	14.29	0.848071
0.05mM CR	hmbAdelta	exp_5	control_environment	NO3	14.17	0.84095
0.05mM CR	ChmbA-gfp	exp_1	control_environment	NO3	16.25	0.671303
0.05mM CR	ChmbA-gfp	exp_1	control_environment	NO3	15.44	0.637841
0.05mM CR	ChmbA-gfp	exp_1	control_environment	NO3	16.03	0.662214
0.05mM CR	ChmbA-gfp	exp_2	control_environment	NO3	20.35	0.770055
0.05mM CR	ChmbA-gfp	exp_2	control_environment	NO3	21	0.794652
0.05mM CR	ChmbA-gfp	exp_2	control_environment	NO3	20.06	0.759082
0.05mM CR	ChmbA-gfp	exp_4	control_environment	NO3	17.46	0.729933
0.05mM CR	ChmbA-gfp	exp_4	control_environment	NO3	16.86	0.704849
0.05mM CR	ChmbA-gfp	exp_4	control_environment	NO3	17.24	0.720736
0.05mM CR	ChmbA-gfp	exp_5	control_environment	NO3	18.49	0.759551
0.05mM CR	ChmbA-gfp	exp_5	control_environment	NO3	18.54	0.761605
0.05mM CR	ChmbA-gfp	exp_5	control_environment	NO3	18.35	0.7538
0.05mM CR	ChmbA	exp_1	control_environment	NO3	16.14	0.656275
0.05mM CR	ChmbA	exp_1	control_environment	NO3	15.7	0.638384
0.05mM CR	ChmbA	exp_1	control_environment	NO3	15.52	0.631065
0.05mM CR	ChmbA	exp_2	control_environment	NO3	20	0.796813
0.05mM CR	ChmbA	exp_2	control_environment	NO3	19.89	0.79243
0.05mM CR	ChmbA	exp_2	control_environment	NO3	20.08	0.8
0.05mM CR	ChmbA	exp_4	control_environment	NO3	16.1	0.734936
0.05mM CR	ChmbA	exp_4	control_environment	NO3	16.28	0.743153
0.05mM CR	ChmbA	exp_4	control_environment	NO3	17.3	0.789714
0.05mM CR	ChmbA	exp_5	control_environment	NO3	17.64	0.704379
0.05mM CR	ChmbA	exp_5	control_environment	NO3	18.49	0.73832
0.05mM CR	ChmbA	exp_5	control_environment	NO3	18.62	0.743511
0.05mM CR	Cnhp6A	exp_1	control_environment	NO3	16.38	0.726064
0.05mM CR	Cnhp6A	exp_1	control_environment	NO3	15.85	0.702571
0.05mM CR	Cnhp6A	exp_1	control_environment	NO3	16.29	0.722074
0.05mM CR	Cnhp6A	exp_2	control_environment	NO3	20.13	0.876615
0.05mM CR	Cnhp6A	exp_2	control_environment	NO3	19.82	0.863115
0.05mM CR	Cnhp6A	exp_2	control_environment	NO3	20.65	0.89926
0.05mM CR+1Msorb	hmbA+	exp_1	tested_environment	0.05mM CR	12.33	0.781369
0.05mM CR+1Msorb	hmbA+	exp_1	tested_environment	0.05mM CR	11.62	0.736375
0.05mM CR+1Msorb	hmbA+	exp_1	tested_environment	0.05mM CR	12.23	0.775032
0.05mM CR+1Msorb	hmbA+	exp_2	tested_environment	0.05mM CR	20.1	0.970077
0.05mM CR+1Msorb	hmbA+	exp_2	tested_environment	0.05mM CR	19.7	0.950772
0.05mM CR+1Msorb	hmbA+	exp_2	tested_environment	0.05mM CR	19.6	0.945946
0.05mM CR+1Msorb	hmbA+	exp_4	tested_environment	0.05mM CR	15.19	0.878204
0.05mM CR+1Msorb	hmbA+	exp_4	tested_environment	0.05mM CR	15.42	0.891501
0.05mM CR+1Msorb	hmbA+	exp_4	tested_environment	0.05mM CR	15.44	0.892658
0.05mM CR+1Msorb	hmbA+	exp_5	tested_environment	0.05mM CR	16.72	0.880154
0.05mM CR+1Msorb	hmbA+	exp_5	tested_environment	0.05mM CR	16.29	0.857519
0.05mM CR+1Msorb	hmbA+	exp_5	tested_environment	0.05mM CR	16.69	0.878575
0.05mM CR+1Msorb	hmbAdelta	exp_1	tested_environment	0.05mM CR	15.05	1.04297
0.05mM CR+1Msorb	hmbAdelta	exp_1	tested_environment	0.05mM CR	14.94	1.03534
0.05mM CR+1Msorb	hmbAdelta	exp_1	tested_environment	0.05mM CR	15.66	1.08524
0.05mM CR+1Msorb	hmbAdelta	exp_2	tested_environment	0.05mM CR	16.65	1.0006
0.05mM CR+1Msorb	hmbAdelta	exp_2	tested_environment	0.05mM CR	17.16	1.03125
0.05mM CR+1Msorb	hmbAdelta	exp_2	tested_environment	0.05mM CR	17.78	1.06851
0.05mM CR+1Msorb	hmbAdelta	exp_4	tested_environment	0.05mM CR	16.01	1.13305
0.05mM CR+1Msorb	hmbAdelta	exp_4	tested_environment	0.05mM CR	16.12	1.14084
0.05mM CR+1Msorb	hmbAdelta	exp_4	tested_environment	0.05mM CR	16.19	1.14579
0.05mM CR+1Msorb	hmbAdelta	exp_5	tested_environment	0.05mM CR	15.93	1.1258
0.05mM CR+1Msorb	hmbAdelta	exp_5	tested_environment	0.05mM CR	16.17	1.14276
0.05mM CR+1Msorb	hmbAdelta	exp_5	tested_environment	0.05mM CR	15.85	1.12014
0.05mM CR+1Msorb	ChmbA-gfp	exp_1	tested_environment	0.05mM CR	12.64	0.794635
0.05mM CR+1Msorb	ChmbA-gfp	exp_1	tested_environment	0.05mM CR	11.53	0.724853
0.05mM CR+1Msorb	ChmbA-gfp	exp_1	tested_environment	0.05mM CR	11.91	0.748743
0.05mM CR+1Msorb	ChmbA-gfp	exp_2	tested_environment	0.05mM CR	19.14	0.935027
0.05mM CR+1Msorb	ChmbA-gfp	exp_2	tested_environment	0.05mM CR	19.2	0.937958
0.05mM CR+1Msorb	ChmbA-gfp	exp_2	tested_environment	0.05mM CR	18.88	0.922325
0.05mM CR+1Msorb	ChmbA-gfp	exp_4	tested_environment	0.05mM CR	15.27	0.888479
0.05mM CR+1Msorb	ChmbA-gfp	exp_4	tested_environment	0.05mM CR	15.68	0.912335
0.05mM CR+1Msorb	ChmbA-gfp	exp_4	tested_environment	0.05mM CR	15.61	0.908262
0.05mM CR+1Msorb	ChmbA-gfp	exp_5	tested_environment	0.05mM CR	15.95	0.86403
0.05mM CR+1Msorb	ChmbA-gfp	exp_5	tested_environment	0.05mM CR	15.84	0.858072
0.05mM CR+1Msorb	ChmbA-gfp	exp_5	tested_environment	0.05mM CR	16.49	0.893283
0.05mM CR+1Msorb	ChmbA	exp_1	tested_environment	0.05mM CR	11.02	0.698057
0.05mM CR+1Msorb	ChmbA	exp_1	tested_environment	0.05mM CR	11.1	0.703125
0.05mM CR+1Msorb	ChmbA	exp_1	tested_environment	0.05mM CR	11.06	0.700591
0.05mM CR+1Msorb	ChmbA	exp_2	tested_environment	0.05mM CR	18.21	0.910955
0.05mM CR+1Msorb	ChmbA	exp_2	tested_environment	0.05mM CR	18.89	0.944972
0.05mM CR+1Msorb	ChmbA	exp_2	tested_environment	0.05mM CR	17.59	0.87994
0.05mM CR+1Msorb	ChmbA	exp_4	tested_environment	0.05mM CR	14.01	0.846014
0.05mM CR+1Msorb	ChmbA	exp_4	tested_environment	0.05mM CR	13.85	0.836353
0.05mM CR+1Msorb	ChmbA	exp_4	tested_environment	0.05mM CR	13.89	0.838768
0.05mM CR+1Msorb	ChmbA	exp_5	tested_environment	0.05mM CR	15.21	0.833425
0.05mM CR+1Msorb	ChmbA	exp_5	tested_environment	0.05mM CR	15.39	0.843288
0.05mM CR+1Msorb	ChmbA	exp_5	tested_environment	0.05mM CR	15.52	0.850411
0.05mM CR+1Msorb	Cnhp6A	exp_1	tested_environment	0.05mM CR	15.97	0.987428
0.05mM CR+1Msorb	Cnhp6A	exp_1	tested_environment	0.05mM CR	15.93	0.984955
0.05mM CR+1Msorb	Cnhp6A	exp_1	tested_environment	0.05mM CR	15.59	0.963932
0.05mM CR+1Msorb	Cnhp6A	exp_2	tested_environment	0.05mM CR	18.43	0.912376
0.05mM CR+1Msorb	Cnhp6A	exp_2	tested_environment	0.05mM CR	18.29	0.905446
0.05mM CR+1Msorb	Cnhp6A	exp_2	tested_environment	0.05mM CR	18.03	0.892574
0.01mM CFW	hmbA+	exp_1	control_environment	NO3	16.72	0.669246
0.01mM CFW	hmbA+	exp_1	control_environment	NO3	17.79	0.712075
0.01mM CFW	hmbA+	exp_1	control_environment	NO3	17.62	0.70527
0.01mM CFW	hmbA+	exp_6	control_environment	NO3	11.74	0.488285
0.01mM CFW	hmbA+	exp_6	control_environment	NO3	12.4	0.515735
0.01mM CFW	hmbA+	exp_6	control_environment	NO3	11.28	0.469153
0.01mM CFW	hmbAdelta	exp_1	control_environment	NO3	16.02	0.867509
0.01mM CFW	hmbAdelta	exp_1	control_environment	NO3	15.69	0.849639
0.01mM CFW	hmbAdelta	exp_1	control_environment	NO3	15.64	0.846931
0.01mM CFW	hmbAdelta	exp_6	control_environment	NO3	13.7	0.828963
0.01mM CFW	hmbAdelta	exp_6	control_environment	NO3	14.53	0.879185
0.01mM CFW	hmbAdelta	exp_6	control_environment	NO3	13.96	0.844695
0.01mM CFW	ChmbA-gfp	exp_1	control_environment	NO3	17.89	0.739053
0.01mM CFW	ChmbA-gfp	exp_1	control_environment	NO3	17.5	0.722941
0.01mM CFW	ChmbA-gfp	exp_1	control_environment	NO3	17.21	0.710961
0.01mM CFW	ChmbA-gfp	exp_6	control_environment	NO3	13.71	0.609966
0.01mM CFW	ChmbA-gfp	exp_6	control_environment	NO3	14.35	0.63844
0.01mM CFW	ChmbA-gfp	exp_6	control_environment	NO3	13.94	0.620199
0.01mM CFW	ChmbA	exp_1	control_environment	NO3	16.04	0.652209
0.01mM CFW	ChmbA	exp_1	control_environment	NO3	15.49	0.629845
0.01mM CFW	ChmbA	exp_1	control_environment	NO3	15.57	0.633098
0.01mM CFW	ChmbA	exp_6	control_environment	NO3	9.98	0.458219
0.01mM CFW	ChmbA	exp_6	control_environment	NO3	10.16	0.466483
0.01mM CFW	ChmbA	exp_6	control_environment	NO3	10.9	0.500459
0.01mM CFW	Cnhp6A	exp_1	control_environment	NO3	18.25	0.808954
0.01mM CFW	Cnhp6A	exp_1	control_environment	NO3	17.97	0.796543
0.01mM CFW	Cnhp6A	exp_1	control_environment	NO3	18.34	0.812943
0.01mM CFW	Cnhp6A	exp_6	control_environment	NO3	14.67	0.727919
0.01mM CFW	Cnhp6A	exp_6	control_environment	NO3	14.41	0.715018
0.01mM CFW	Cnhp6A	exp_6	control_environment	NO3	13.7	0.679788
0.01mM CFW+1M sorb	hmbA+	exp_1	tested_environment	0.01mM CFW	22.89	1.31728
0.01mM CFW+1M sorb	hmbA+	exp_1	tested_environment	0.01mM CFW	22.42	1.29024
0.01mM CFW+1M sorb	hmbA+	exp_1	tested_environment	0.01mM CFW	22.8	1.3121
0.01mM CFW+1M sorb	hmbAdelta	exp_1	tested_environment	0.01mM CFW	20.16	1.2773
0.01mM CFW+1M sorb	hmbAdelta	exp_1	tested_environment	0.01mM CFW	20.32	1.28743
0.01mM CFW+1M sorb	hmbAdelta	exp_1	tested_environment	0.01mM CFW	20	1.26716
0.01mM CFW+1M sorb	ChmbA-gfp	exp_1	tested_environment	0.01mM CFW	21.28	1.21369
0.01mM CFW+1M sorb	ChmbA-gfp	exp_1	tested_environment	0.01mM CFW	21.03	1.19943
0.01mM CFW+1M sorb	ChmbA-gfp	exp_1	tested_environment	0.01mM CFW	21.27	1.21312
0.01mM CFW+1M sorb	ChmbA	exp_1	tested_environment	0.01mM CFW	20.56	1.30955
0.01mM CFW+1M sorb	ChmbA	exp_1	tested_environment	0.01mM CFW	21.02	1.33885
0.01mM CFW+1M sorb	ChmbA	exp_1	tested_environment	0.01mM CFW	20.87	1.3293
0.01mM CFW+1M sorb	Cnhp6A	exp_1	tested_environment	0.01mM CFW	21.61	1.18823
0.01mM CFW+1M sorb	Cnhp6A	exp_1	tested_environment	0.01mM CFW	21.7	1.19318
0.01mM CFW+1M sorb	Cnhp6A	exp_1	tested_environment	0.01mM CFW	21.19	1.16514
0.035mM SDS	hmbA+	exp_1	control_environment	NO3	17.11	0.684857
0.035mM SDS	hmbA+	exp_1	control_environment	NO3	17.12	0.685257
0.035mM SDS	hmbA+	exp_1	control_environment	NO3	17.24	0.69006
0.035mM SDS	hmbA+	exp_4	control_environment	NO3	18.72	0.747107
0.035mM SDS	hmbA+	exp_4	control_environment	NO3	19.15	0.764268
0.035mM SDS	hmbA+	exp_4	control_environment	NO3	19.36	0.772649
0.035mM SDS	hmbA+	exp_5	control_environment	NO3	20.94	0.77355
0.035mM SDS	hmbA+	exp_5	control_environment	NO3	20.58	0.760251
0.035mM SDS	hmbA+	exp_5	control_environment	NO3	20.77	0.76727
0.035mM SDS	hmbAdelta	exp_1	control_environment	NO3	14.4	0.779783
0.035mM SDS	hmbAdelta	exp_1	control_environment	NO3	14.06	0.761372
0.035mM SDS	hmbAdelta	exp_1	control_environment	NO3	14	0.758123
0.035mM SDS	hmbAdelta	exp_4	control_environment	NO3	14.82	0.860627
0.035mM SDS	hmbAdelta	exp_4	control_environment	NO3	15.08	0.875726
0.035mM SDS	hmbAdelta	exp_4	control_environment	NO3	14.98	0.869919
0.035mM SDS	hmbAdelta	exp_5	control_environment	NO3	15.15	0.89911
0.035mM SDS	hmbAdelta	exp_5	control_environment	NO3	15.08	0.894955
0.035mM SDS	hmbAdelta	exp_5	control_environment	NO3	14.97	0.888427
0.035mM SDS	ChmbA-gfp	exp_1	control_environment	NO3	17.12	0.707243
0.035mM SDS	ChmbA-gfp	exp_1	control_environment	NO3	16.62	0.686588
0.035mM SDS	ChmbA-gfp	exp_1	control_environment	NO3	16.61	0.686175
0.035mM SDS	ChmbA-gfp	exp_4	control_environment	NO3	18.59	0.777174
0.035mM SDS	ChmbA-gfp	exp_4	control_environment	NO3	19.19	0.802258
0.035mM SDS	ChmbA-gfp	exp_4	control_environment	NO3	18.67	0.780518
0.035mM SDS	ChmbA-gfp	exp_5	control_environment	NO3	19.5	0.801041
0.035mM SDS	ChmbA-gfp	exp_5	control_environment	NO3	20	0.82158
0.035mM SDS	ChmbA-gfp	exp_5	control_environment	NO3	19.47	0.799808
0.035mM SDS	ChmbA	exp_1	control_environment	NO3	14.39	0.585118
0.035mM SDS	ChmbA	exp_1	control_environment	NO3	13.98	0.568447
0.035mM SDS	ChmbA	exp_1	control_environment	NO3	13.9	0.565194
0.035mM SDS	ChmbA	exp_4	control_environment	NO3	16.17	0.738131
0.035mM SDS	ChmbA	exp_4	control_environment	NO3	16.62	0.758673
0.035mM SDS	ChmbA	exp_4	control_environment	NO3	16.82	0.767803
0.035mM SDS	ChmbA	exp_5	control_environment	NO3	18.35	0.73273
0.035mM SDS	ChmbA	exp_5	control_environment	NO3	17.94	0.716358
0.035mM SDS	ChmbA	exp_5	control_environment	NO3	18.71	0.747105
0.035mM SDS	Cnhp6A	exp_1	control_environment	NO3	15.11	0.66977
0.035mM SDS	Cnhp6A	exp_1	control_environment	NO3	15.78	0.699468
0.035mM SDS	Cnhp6A	exp_1	control_environment	NO3	15.43	0.683954
0.035mM SDS+1M sorb	hmbA+	exp_1	tested_environment	0.035mM SDS	19.7	1.14824
0.035mM SDS+1M sorb	hmbA+	exp_1	tested_environment	0.035mM SDS	19.08	1.1121
0.035mM SDS+1M sorb	hmbA+	exp_1	tested_environment	0.035mM SDS	19.29	1.12434
0.035mM SDS+1M sorb	hmbA+	exp_4	tested_environment	0.035mM SDS	22.16	1.16163
0.035mM SDS+1M sorb	hmbA+	exp_4	tested_environment	0.035mM SDS	22.21	1.16425
0.035mM SDS+1M sorb	hmbA+	exp_4	tested_environment	0.035mM SDS	22.57	1.18312
0.035mM SDS+1M sorb	hmbAdelta	exp_1	tested_environment	0.035mM SDS	16.03	1.1326
0.035mM SDS+1M sorb	hmbAdelta	exp_1	tested_environment	0.035mM SDS	16.31	1.15238
0.035mM SDS+1M sorb	hmbAdelta	exp_1	tested_environment	0.035mM SDS	16.39	1.15803
0.035mM SDS+1M sorb	hmbAdelta	exp_4	tested_environment	0.035mM SDS	16.28	1.08824
0.035mM SDS+1M sorb	hmbAdelta	exp_4	tested_environment	0.035mM SDS	16.77	1.12099
0.035mM SDS+1M sorb	hmbAdelta	exp_4	tested_environment	0.035mM SDS	16.46	1.10027
0.035mM SDS+1M sorb	ChmbA-gfp	exp_1	tested_environment	0.035mM SDS	19.24	1.14638
0.035mM SDS+1M sorb	ChmbA-gfp	exp_1	tested_environment	0.035mM SDS	18.84	1.12254
0.035mM SDS+1M sorb	ChmbA-gfp	exp_1	tested_environment	0.035mM SDS	18.99	1.13148
0.035mM SDS+1M sorb	ChmbA-gfp	exp_4	tested_environment	0.035mM SDS	21.39	1.13676
0.035mM SDS+1M sorb	ChmbA-gfp	exp_4	tested_environment	0.035mM SDS	21.18	1.1256
0.035mM SDS+1M sorb	ChmbA-gfp	exp_4	tested_environment	0.035mM SDS	21.61	1.14845
0.035mM SDS+1M sorb	ChmbA	exp_1	tested_environment	0.035mM SDS	18.74	1.33002
0.035mM SDS+1M sorb	ChmbA	exp_1	tested_environment	0.035mM SDS	18.05	1.28105
0.035mM SDS+1M sorb	ChmbA	exp_1	tested_environment	0.035mM SDS	18.22	1.29312
0.035mM SDS+1M sorb	ChmbA	exp_4	tested_environment	0.035mM SDS	22.44	1.35698
0.035mM SDS+1M sorb	ChmbA	exp_4	tested_environment	0.035mM SDS	22.07	1.33461
0.035mM SDS+1M sorb	ChmbA	exp_4	tested_environment	0.035mM SDS	21.89	1.32373
0.035mM SDS+1M sorb	Cnhp6A	exp_1	tested_environment	0.035mM SDS	17.73	1.14832
0.035mM SDS+1M sorb	Cnhp6A	exp_1	tested_environment	0.035mM SDS	17.83	1.15479
0.035mM SDS+1M sorb	Cnhp6A	exp_1	tested_environment	0.035mM SDS	17.73	1.14832
0.05 mM menadione	hmbA+	exp_1	control_environment	NO3	16.78	0.671648
0.05 mM menadione	hmbA+	exp_1	control_environment	NO3	16.98	0.679653
0.05 mM menadione	hmbA+	exp_1	control_environment	NO3	16.36	0.654837
0.05 mM menadione	hmbA+	exp_4	control_environment	NO3	18.23	0.727551
0.05 mM menadione	hmbA+	exp_4	control_environment	NO3	18.14	0.723959
0.05 mM menadione	hmbA+	exp_4	control_environment	NO3	18.64	0.743914
0.05 mM menadione	hmbAdelta	exp_1	control_environment	NO3	11.71	0.634116
0.05 mM menadione	hmbAdelta	exp_1	control_environment	NO3	11.3	0.611913
0.05 mM menadione	hmbAdelta	exp_1	control_environment	NO3	11.07	0.599458
0.05 mM menadione	hmbAdelta	exp_4	control_environment	NO3	11.3	0.656214
0.05 mM menadione	hmbAdelta	exp_4	control_environment	NO3	11.67	0.6777
0.05 mM menadione	hmbAdelta	exp_4	control_environment	NO3	11.12	0.645761
0.05 mM menadione	ChmbA-gfp	exp_1	control_environment	NO3	16	0.660975
0.05 mM menadione	ChmbA-gfp	exp_1	control_environment	NO3	16.18	0.668411
0.05 mM menadione	ChmbA-gfp	exp_1	control_environment	NO3	15.56	0.642798
0.05 mM menadione	ChmbA-gfp	exp_4	control_environment	NO3	18.71	0.782191
0.05 mM menadione	ChmbA-gfp	exp_4	control_environment	NO3	18.91	0.790552
0.05 mM menadione	ChmbA-gfp	exp_4	control_environment	NO3	18.45	0.771321
0.05 mM menadione	ChmbA	exp_1	control_environment	NO3	14.24	0.579019
0.05 mM menadione	ChmbA	exp_1	control_environment	NO3	13.38	0.54405
0.05 mM menadione	ChmbA	exp_1	control_environment	NO3	14.66	0.596097
0.05 mM menadione	ChmbA	exp_4	control_environment	NO3	17.55	0.801126
0.05 mM menadione	ChmbA	exp_4	control_environment	NO3	18.02	0.822581
0.05 mM menadione	ChmbA	exp_4	control_environment	NO3	18.09	0.825776
0.05 mM menadione	Cnhp6A	exp_1	control_environment	NO3	12.77	0.566046
0.05 mM menadione	Cnhp6A	exp_1	control_environment	NO3	12.22	0.541667
0.05 mM menadione	Cnhp6A	exp_1	control_environment	NO3	12.55	0.556294
0.05 mM menadione+1M sorb	hmbA+	exp_1	tested_environment	0.05 mM menadione	17.5	1.04749
0.05 mM menadione+1M sorb	hmbA+	exp_1	tested_environment	0.05 mM menadione	17.74	1.06185
0.05 mM menadione+1M sorb	hmbA+	exp_1	tested_environment	0.05 mM menadione	17.89	1.07083
0.05 mM menadione+1M sorb	hmbA+	exp_4	tested_environment	0.05 mM menadione	18.82	1.02636
0.05 mM menadione+1M sorb	hmbA+	exp_4	tested_environment	0.05 mM menadione	18.21	0.993092
0.05 mM menadione+1M sorb	hmbA+	exp_4	tested_environment	0.05 mM menadione	18.45	1.00618
0.05 mM menadione+1M sorb	hmbAdelta	exp_1	tested_environment	0.05 mM menadione	13.15	1.15757
0.05 mM menadione+1M sorb	hmbAdelta	exp_1	tested_environment	0.05 mM menadione	13.83	1.21743
0.05 mM menadione+1M sorb	hmbAdelta	exp_1	tested_environment	0.05 mM menadione	13.16	1.15845
0.05 mM menadione+1M sorb	hmbAdelta	exp_4	tested_environment	0.05 mM menadione	13.64	1.20035
0.05 mM menadione+1M sorb	hmbAdelta	exp_4	tested_environment	0.05 mM menadione	13.98	1.23027
0.05 mM menadione+1M sorb	hmbAdelta	exp_4	tested_environment	0.05 mM menadione	13.18	1.15987
0.05 mM menadione+1M sorb	ChmbA-gfp	exp_1	tested_environment	0.05 mM menadione	16.65	1.04629
0.05 mM menadione+1M sorb	ChmbA-gfp	exp_1	tested_environment	0.05 mM menadione	17.06	1.07206
0.05 mM menadione+1M sorb	ChmbA-gfp	exp_1	tested_environment	0.05 mM menadione	16.75	1.05258
0.05 mM menadione+1M sorb	ChmbA-gfp	exp_4	tested_environment	0.05 mM menadione	18.53	0.991439
0.05 mM menadione+1M sorb	ChmbA-gfp	exp_4	tested_environment	0.05 mM menadione	18.3	0.979133
0.05 mM menadione+1M sorb	ChmbA-gfp	exp_4	tested_environment	0.05 mM menadione	18.76	1.00375
0.05 mM menadione+1M sorb	ChmbA	exp_1	tested_environment	0.05 mM menadione	17.27	1.2254
0.05 mM menadione+1M sorb	ChmbA	exp_1	tested_environment	0.05 mM menadione	16.6	1.17786
0.05 mM menadione+1M sorb	ChmbA	exp_1	tested_environment	0.05 mM menadione	17.01	1.20695
0.05 mM menadione+1M sorb	ChmbA	exp_4	tested_environment	0.05 mM menadione	18.75	1.04827
0.05 mM menadione+1M sorb	ChmbA	exp_4	tested_environment	0.05 mM menadione	19.27	1.07734
0.05 mM menadione+1M sorb	ChmbA	exp_4	tested_environment	0.05 mM menadione	18.87	1.05498
0.05 mM menadione+1M sorb	Cnhp6A	exp_1	tested_environment	0.05 mM menadione	15	1.19872
0.05 mM menadione+1M sorb	Cnhp6A	exp_1	tested_environment	0.05 mM menadione	15.63	1.24907
0.05 mM menadione+1M sorb	Cnhp6A	exp_1	tested_environment	0.05 mM menadione	15.13	1.20911
1 M caffeine	hmbA+	exp_5	tested_environment	NO3	27.74	1.02475
1 M caffeine	hmbA+	exp_5	tested_environment	NO3	26.51	0.979313
1 M caffeine	hmbA+	exp_5	tested_environment	NO3	27.34	1.00997
1 M caffeine	hmbA+	exp_4	tested_environment	NO3	25.34	1.01131
1 M caffeine	hmbA+	exp_4	tested_environment	NO3	25.78	1.02887
1 M caffeine	hmbA+	exp_4	tested_environment	NO3	25.73	1.02687
1 M caffeine	hmbA+	exp_1	tested_environment	NO3	26.88	1.07592
1 M caffeine	hmbA+	exp_1	tested_environment	NO3	25.68	1.02789
1 M caffeine	hmbA+	exp_1	tested_environment	NO3	26.46	1.05911
1 M caffeine	hmbAdelta	exp_5	tested_environment	NO3	15.2	0.902077
1 M caffeine	hmbAdelta	exp_5	tested_environment	NO3	15.12	0.897329
1 M caffeine	hmbAdelta	exp_5	tested_environment	NO3	14.72	0.873591
1 M caffeine	hmbAdelta	exp_4	tested_environment	NO3	15.39	0.893728
1 M caffeine	hmbAdelta	exp_4	tested_environment	NO3	15.46	0.897793
1 M caffeine	hmbAdelta	exp_4	tested_environment	NO3	15.19	0.882114
1 M caffeine	hmbAdelta	exp_1	tested_environment	NO3	16.1	0.871841
1 M caffeine	hmbAdelta	exp_1	tested_environment	NO3	16.05	0.869134
1 M caffeine	hmbAdelta	exp_1	tested_environment	NO3	16.63	0.900542
1 M caffeine	ChmbA-gfp	exp_5	tested_environment	NO3	24.4	1.00233
1 M caffeine	ChmbA-gfp	exp_5	tested_environment	NO3	24.86	1.02122
1 M caffeine	ChmbA-gfp	exp_5	tested_environment	NO3	24.17	0.99288
1 M caffeine	ChmbA-gfp	exp_4	tested_environment	NO3	23.84	0.996656
1 M caffeine	ChmbA-gfp	exp_4	tested_environment	NO3	24.49	1.02383
1 M caffeine	ChmbA-gfp	exp_4	tested_environment	NO3	23.58	0.985786
1 M caffeine	ChmbA-gfp	exp_1	tested_environment	NO3	24.75	1.02245
1 M caffeine	ChmbA-gfp	exp_1	tested_environment	NO3	23.55	0.972872
1 M caffeine	ChmbA-gfp	exp_1	tested_environment	NO3	23.98	0.990636
1 M caffeine	ChmbA	exp_5	tested_environment	NO3	24.82	0.991082
1 M caffeine	ChmbA	exp_5	tested_environment	NO3	25.05	1.00027
1 M caffeine	ChmbA	exp_5	tested_environment	NO3	24.4	0.974311
1 M caffeine	ChmbA	exp_4	tested_environment	NO3	23.57	1.07593
1 M caffeine	ChmbA	exp_4	tested_environment	NO3	23.56	1.07547
1 M caffeine	ChmbA	exp_4	tested_environment	NO3	23.42	1.06908
1 M caffeine	ChmbA	exp_1	tested_environment	NO3	25.38	1.03199
1 M caffeine	ChmbA	exp_1	tested_environment	NO3	24.86	1.01084
1 M caffeine	ChmbA	exp_1	tested_environment	NO3	25.32	1.02955
1 M caffeine	Cnhp6A	exp_1	tested_environment	NO3	22.93	1.0164
1 M caffeine	Cnhp6A	exp_1	tested_environment	NO3	22.66	1.00443
1 M caffeine	Cnhp6A	exp_1	tested_environment	NO3	22.14	0.981383
1 mM caffeine+1M sorb	hmbA+	exp_1	tested_environment	1 M caffeine	30.99	1.17654
1 mM caffeine+1M sorb	hmbA+	exp_1	tested_environment	1 M caffeine	30.39	1.15376
1 mM caffeine+1M sorb	hmbA+	exp_1	tested_environment	1 M caffeine	29.24	1.1101
1 mM caffeine+1M sorb	hmbA+	exp_5	tested_environment	1 M caffeine	29.98	1.10234
1 mM caffeine+1M sorb	hmbA+	exp_5	tested_environment	1 M caffeine	29.85	1.09756
1 mM caffeine+1M sorb	hmbA+	exp_5	tested_environment	1 M caffeine	29.78	1.09499
1 mM caffeine+1M sorb	hmbA+	exp_4	tested_environment	1 M caffeine	30.21	1.17931
1 mM caffeine+1M sorb	hmbA+	exp_4	tested_environment	1 M caffeine	28.98	1.13129
1 mM caffeine+1M sorb	hmbA+	exp_4	tested_environment	1 M caffeine	30.41	1.18712
1 mM caffeine+1M sorb	hmbAdelta	exp_1	tested_environment	1 M caffeine	24.69	1.51845
1 mM caffeine+1M sorb	hmbAdelta	exp_1	tested_environment	1 M caffeine	24	1.47601
1 mM caffeine+1M sorb	hmbAdelta	exp_1	tested_environment	1 M caffeine	24.39	1.5
1 mM caffeine+1M sorb	hmbAdelta	exp_5	tested_environment	1 M caffeine	24.95	1.66186
1 mM caffeine+1M sorb	hmbAdelta	exp_5	tested_environment	1 M caffeine	24.04	1.60124
1 mM caffeine+1M sorb	hmbAdelta	exp_5	tested_environment	1 M caffeine	24.16	1.60924
1 mM caffeine+1M sorb	hmbAdelta	exp_4	tested_environment	1 M caffeine	24.91	1.62315
1 mM caffeine+1M sorb	hmbAdelta	exp_4	tested_environment	1 M caffeine	24.93	1.62446
1 mM caffeine+1M sorb	hmbAdelta	exp_4	tested_environment	1 M caffeine	23.82	1.55213
1 mM caffeine+1M sorb	ChmbA-gfp	exp_1	tested_environment	1 M caffeine	25.68	1.06586
1 mM caffeine+1M sorb	ChmbA-gfp	exp_1	tested_environment	1 M caffeine	25.07	1.04054
1 mM caffeine+1M sorb	ChmbA-gfp	exp_1	tested_environment	1 M caffeine	25.26	1.04842
1 mM caffeine+1M sorb	ChmbA-gfp	exp_5	tested_environment	1 M caffeine	26.61	1.08716
1 mM caffeine+1M sorb	ChmbA-gfp	exp_5	tested_environment	1 M caffeine	25.37	1.0365
1 mM caffeine+1M sorb	ChmbA-gfp	exp_5	tested_environment	1 M caffeine	26.76	1.09329
1 mM caffeine+1M sorb	ChmbA-gfp	exp_4	tested_environment	1 M caffeine	25.14	1.04881
1 mM caffeine+1M sorb	ChmbA-gfp	exp_4	tested_environment	1 M caffeine	26.38	1.10054
1 mM caffeine+1M sorb	ChmbA-gfp	exp_4	tested_environment	1 M caffeine	26.89	1.12182
1 mM caffeine+1M sorb	ChmbA	exp_1	tested_environment	1 M caffeine	30.31	1.20341
1 mM caffeine+1M sorb	ChmbA	exp_1	tested_environment	1 M caffeine	29.74	1.18078
1 mM caffeine+1M sorb	ChmbA	exp_1	tested_environment	1 M caffeine	29.9	1.18714
1 mM caffeine+1M sorb	ChmbA	exp_5	tested_environment	1 M caffeine	30.61	1.23643
1 mM caffeine+1M sorb	ChmbA	exp_5	tested_environment	1 M caffeine	30.63	1.23724
1 mM caffeine+1M sorb	ChmbA	exp_5	tested_environment	1 M caffeine	30.77	1.2429
1 mM caffeine+1M sorb	ChmbA	exp_4	tested_environment	1 M caffeine	30.02	1.27654
1 mM caffeine+1M sorb	ChmbA	exp_4	tested_environment	1 M caffeine	30.63	1.30248
1 mM caffeine+1M sorb	ChmbA	exp_4	tested_environment	1 M caffeine	30.42	1.29355
1 mM caffeine+1M sorb	Cnhp6A	exp_1	tested_environment	1 M caffeine	23.39	1.03603
1 mM caffeine+1M sorb	Cnhp6A	exp_1	tested_environment	1 M caffeine	23.14	1.02495
1 mM caffeine+1M sorb	Cnhp6A	exp_1	tested_environment	1 M caffeine	23.05	1.02097
50uM CD-sulfate	hmbA+	exp_5	control_environment	NO3	19.46	0.718877
50uM CD-sulfate	hmbA+	exp_5	control_environment	NO3	19.04	0.703362
50uM CD-sulfate	hmbA+	exp_5	control_environment	NO3	19.08	0.704839
50uM CD-sulfate	hmbA+	exp_4	control_environment	NO3	17.45	0.696421
50uM CD-sulfate	hmbA+	exp_4	control_environment	NO3	17.29	0.690036
50uM CD-sulfate	hmbA+	exp_4	control_environment	NO3	17.38	0.693628
50uM CD-sulfate	hmbA+	exp_1	control_environment	NO3	13.42	0.537158
50uM CD-sulfate	hmbA+	exp_1	control_environment	NO3	13.12	0.52515
50uM CD-sulfate	hmbA+	exp_1	control_environment	NO3	12.63	0.505537
50uM CD-sulfate	hmbAdelta	exp_5	control_environment	NO3	14.23	0.84451
50uM CD-sulfate	hmbAdelta	exp_5	control_environment	NO3	13.85	0.821958
50uM CD-sulfate	hmbAdelta	exp_5	control_environment	NO3	13.13	0.779228
50uM CD-sulfate	hmbAdelta	exp_4	control_environment	NO3	9.68	0.562137
50uM CD-sulfate	hmbAdelta	exp_4	control_environment	NO3	10.11	0.587108
50uM CD-sulfate	hmbAdelta	exp_4	control_environment	NO3	10.67	0.619628
50uM CD-sulfate	hmbAdelta	exp_1	control_environment	NO3	6.78	0.367148
50uM CD-sulfate	hmbAdelta	exp_1	control_environment	NO3	6.19	0.335199
50uM CD-sulfate	hmbAdelta	exp_1	control_environment	NO3	6.29	0.340614
50uM CD-sulfate	ChmbA-gfp	exp_5	control_environment	NO3	19.64	0.806792
50uM CD-sulfate	ChmbA-gfp	exp_5	control_environment	NO3	20.24	0.831439
50uM CD-sulfate	ChmbA-gfp	exp_5	control_environment	NO3	18.66	0.766534
50uM CD-sulfate	ChmbA-gfp	exp_4	control_environment	NO3	18.05	0.754599
50uM CD-sulfate	ChmbA-gfp	exp_4	control_environment	NO3	18.13	0.757943
50uM CD-sulfate	ChmbA-gfp	exp_4	control_environment	NO3	18.4	0.769231
50uM CD-sulfate	ChmbA-gfp	exp_1	control_environment	NO3	13.46	0.556045
50uM CD-sulfate	ChmbA-gfp	exp_1	control_environment	NO3	12.88	0.532085
50uM CD-sulfate	ChmbA-gfp	exp_1	control_environment	NO3	13.05	0.539108
50uM CD-sulfate	ChmbA	exp_5	control_environment	NO3	17.73	0.707973
50uM CD-sulfate	ChmbA	exp_5	control_environment	NO3	16.42	0.655664
50uM CD-sulfate	ChmbA	exp_5	control_environment	NO3	17	0.678823
50uM CD-sulfate	ChmbA	exp_4	control_environment	NO3	14.62	0.667377
50uM CD-sulfate	ChmbA	exp_4	control_environment	NO3	14.03	0.640444
50uM CD-sulfate	ChmbA	exp_4	control_environment	NO3	13.87	0.633141
50uM CD-sulfate	ChmbA	exp_1	control_environment	NO3	8.6	0.349688
50uM CD-sulfate	ChmbA	exp_1	control_environment	NO3	8.53	0.346842
50uM CD-sulfate	ChmbA	exp_1	control_environment	NO3	8.33	0.33871
50uM CD-sulfate	Cnhp6A	exp_1	control_environment	NO3	5.17	0.229167
50uM CD-sulfate	Cnhp6A	exp_1	control_environment	NO3	5.31	0.235372
50uM CD-sulfate	Cnhp6A	exp_1	control_environment	NO3	5.57	0.246897
50uM CD-sulfate+1M sorb	hmbA+	exp_1	tested_environment	50uM CD-sulfate	15.78	1.20858
50uM CD-sulfate+1M sorb	hmbA+	exp_1	tested_environment	50uM CD-sulfate	15.34	1.17488
50uM CD-sulfate+1M sorb	hmbA+	exp_1	tested_environment	50uM CD-sulfate	15.85	1.21394
50uM CD-sulfate+1M sorb	hmbA+	exp_4	tested_environment	50uM CD-sulfate	21.33	1.22774
50uM CD-sulfate+1M sorb	hmbA+	exp_4	tested_environment	50uM CD-sulfate	20.76	1.19493
50uM CD-sulfate+1M sorb	hmbA+	exp_4	tested_environment	50uM CD-sulfate	20.41	1.17479
50uM CD-sulfate+1M sorb	hmbAdelta	exp_1	tested_environment	50uM CD-sulfate	10.29	1.6028
50uM CD-sulfate+1M sorb	hmbAdelta	exp_1	tested_environment	50uM CD-sulfate	10.61	1.65265
50uM CD-sulfate+1M sorb	hmbAdelta	exp_1	tested_environment	50uM CD-sulfate	11.31	1.76168
50uM CD-sulfate+1M sorb	hmbAdelta	exp_4	tested_environment	50uM CD-sulfate	14.74	1.45174
50uM CD-sulfate+1M sorb	hmbAdelta	exp_4	tested_environment	50uM CD-sulfate	14.93	1.47045
50uM CD-sulfate+1M sorb	hmbAdelta	exp_4	tested_environment	50uM CD-sulfate	15.37	1.51379
50uM CD-sulfate+1M sorb	ChmbA-gfp	exp_1	tested_environment	50uM CD-sulfate	16.29	1.24067
50uM CD-sulfate+1M sorb	ChmbA-gfp	exp_1	tested_environment	50uM CD-sulfate	15.81	1.20411
50uM CD-sulfate+1M sorb	ChmbA-gfp	exp_1	tested_environment	50uM CD-sulfate	15.65	1.19193
50uM CD-sulfate+1M sorb	ChmbA-gfp	exp_4	tested_environment	50uM CD-sulfate	19.85	1.09106
50uM CD-sulfate+1M sorb	ChmbA-gfp	exp_4	tested_environment	50uM CD-sulfate	19.67	1.08117
50uM CD-sulfate+1M sorb	ChmbA-gfp	exp_4	tested_environment	50uM CD-sulfate	20.37	1.11964
50uM CD-sulfate+1M sorb	ChmbA	exp_1	tested_environment	50uM CD-sulfate	12.84	1.51296
50uM CD-sulfate+1M sorb	ChmbA	exp_1	tested_environment	50uM CD-sulfate	13.09	1.54242
50uM CD-sulfate+1M sorb	ChmbA	exp_1	tested_environment	50uM CD-sulfate	13.13	1.54713
50uM CD-sulfate+1M sorb	ChmbA	exp_4	tested_environment	50uM CD-sulfate	19.16	1.35183
50uM CD-sulfate+1M sorb	ChmbA	exp_4	tested_environment	50uM CD-sulfate	19.64	1.3857
50uM CD-sulfate+1M sorb	ChmbA	exp_4	tested_environment	50uM CD-sulfate	20.19	1.42451
50uM CD-sulfate+1M sorb	Cnhp6A	exp_1	tested_environment	50uM CD-sulfate	12.35	2.30841
50uM CD-sulfate+1M sorb	Cnhp6A	exp_1	tested_environment	50uM CD-sulfate	12.17	2.27477
50uM CD-sulfate+1M sorb	Cnhp6A	exp_1	tested_environment	50uM CD-sulfate	12.16	2.2729
20 mM H2O2	hmbA+	exp_4	control_environment	NO3	18.64	0.743914
20 mM H2O2	hmbA+	exp_4	control_environment	NO3	18.48	0.737528
20 mM H2O2	hmbA+	exp_4	control_environment	NO3	17.96	0.716775
20 mM H2O2	hmbA+	exp_5	control_environment	NO3	19.4	0.716661
20 mM H2O2	hmbA+	exp_5	control_environment	NO3	19.86	0.733653
20 mM H2O2	hmbA+	exp_5	control_environment	NO3	19.4	0.716661
20 mM H2O2	hmbAdelta	exp_4	control_environment	NO3	14.34	0.832753
20 mM H2O2	hmbAdelta	exp_4	control_environment	NO3	14.77	0.857724
20 mM H2O2	hmbAdelta	exp_4	control_environment	NO3	14.87	0.863531
20 mM H2O2	hmbAdelta	exp_5	control_environment	NO3	15.81	0.938279
20 mM H2O2	hmbAdelta	exp_5	control_environment	NO3	14.82	0.879525
20 mM H2O2	hmbAdelta	exp_5	control_environment	NO3	15.29	0.907418
20 mM H2O2	ChmbA-gfp	exp_4	control_environment	NO3	18.66	0.7801
20 mM H2O2	ChmbA-gfp	exp_4	control_environment	NO3	18.98	0.793478
20 mM H2O2	ChmbA-gfp	exp_4	control_environment	NO3	18.83	0.787207
20 mM H2O2	ChmbA-gfp	exp_5	control_environment	NO3	19.64	0.806792
20 mM H2O2	ChmbA-gfp	exp_5	control_environment	NO3	19.67	0.808024
20 mM H2O2	ChmbA-gfp	exp_5	control_environment	NO3	18.38	0.755032
20 mM H2O2	ChmbA	exp_4	control_environment	NO3	17.9	0.817103
20 mM H2O2	ChmbA	exp_4	control_environment	NO3	17.51	0.7993
20 mM H2O2	ChmbA	exp_4	control_environment	NO3	17.17	0.78378
20 mM H2O2	ChmbA	exp_5	control_environment	NO3	19.07	0.76148
20 mM H2O2	ChmbA	exp_5	control_environment	NO3	19.59	0.782244
20 mM H2O2	ChmbA	exp_5	control_environment	NO3	18.64	0.74431
20 mM H2O2 +1 M sorb	hmbA+	exp_4	tested_environment	20 mM H2O2	21.29	1.15959
20 mM H2O2 +1 M sorb	hmbA+	exp_4	tested_environment	20 mM H2O2	20.18	1.09913
20 mM H2O2 +1 M sorb	hmbA+	exp_4	tested_environment	20 mM H2O2	20.53	1.11819
20 mM H2O2 +1 M sorb	hmbAdelta	exp_4	tested_environment	20 mM H2O2	15.67	1.06889
20 mM H2O2 +1 M sorb	hmbAdelta	exp_4	tested_environment	20 mM H2O2	15.22	1.0382
20 mM H2O2 +1 M sorb	hmbAdelta	exp_4	tested_environment	20 mM H2O2	16.35	1.11528
20 mM H2O2 +1 M sorb	ChmbA-gfp	exp_4	tested_environment	20 mM H2O2	19.61	1.04179
20 mM H2O2 +1 M sorb	ChmbA-gfp	exp_4	tested_environment	20 mM H2O2	20.35	1.08111
20 mM H2O2 +1 M sorb	ChmbA-gfp	exp_4	tested_environment	20 mM H2O2	19.5	1.03595
20 mM H2O2 +1 M sorb	ChmbA	exp_4	tested_environment	20 mM H2O2	21.2	1.20959
20 mM H2O2 +1 M sorb	ChmbA	exp_4	tested_environment	20 mM H2O2	21.07	1.20217
20 mM H2O2 +1 M sorb	ChmbA	exp_4	tested_environment	20 mM H2O2	20.38	1.1628
0.01mM CFW	hmbA+	exp_2	tested_environment	NO3	27.1	0.942172
0.01mM CFW	hmbA+	exp_2	tested_environment	NO3	26.07	0.906362
0.01mM CFW	hmbA+	exp_2	tested_environment	NO3	27.12	0.942867
0.01mM CFW	hmbAdelta	exp_2	tested_environment	NO3	17.3	1.00777
0.01mM CFW	hmbAdelta	exp_2	tested_environment	NO3	17.66	1.02874
0.01mM CFW	hmbAdelta	exp_2	tested_environment	NO3	17.57	1.0235
0.01mM CFW	ChmbA-gfp	exp_2	tested_environment	NO3	25.2	0.953582
0.01mM CFW	ChmbA-gfp	exp_2	tested_environment	NO3	25.97	0.982719
0.01mM CFW	ChmbA-gfp	exp_2	tested_environment	NO3	26.92	1.01867
0.01mM CFW	ChmbA	exp_2	tested_environment	NO3	24.36	0.970518
0.01mM CFW	ChmbA	exp_2	tested_environment	NO3	25.06	0.998406
0.01mM CFW	ChmbA	exp_2	tested_environment	NO3	23.61	0.940637
0.01mM CFW	Cnhp6A	exp_2	tested_environment	NO3	22.11	0.962839
0.01mM CFW	Cnhp6A	exp_2	tested_environment	NO3	24.48	1.06605
0.01mM CFW	Cnhp6A	exp_2	tested_environment	NO3	23	1.0016
0.01mM CFW+1M sorb	hmbA+	exp_2	tested_environment	0.01mM CFW	28.36	1.05966
0.01mM CFW+1M sorb	hmbA+	exp_2	tested_environment	0.01mM CFW	27.51	1.0279
0.01mM CFW+1M sorb	hmbA+	exp_2	tested_environment	0.01mM CFW	27.54	1.02902
0.01mM CFW+1M sorb	hmbAdelta	exp_2	tested_environment	0.01mM CFW	20.72	1.18332
0.01mM CFW+1M sorb	hmbAdelta	exp_2	tested_environment	0.01mM CFW	20.34	1.16162
0.01mM CFW+1M sorb	hmbAdelta	exp_2	tested_environment	0.01mM CFW	20.99	1.19874
0.01mM CFW+1M sorb	ChmbA-gfp	exp_2	tested_environment	0.01mM CFW	24.59	0.944679
0.01mM CFW+1M sorb	ChmbA-gfp	exp_2	tested_environment	0.01mM CFW	25.12	0.96504
0.01mM CFW+1M sorb	ChmbA-gfp	exp_2	tested_environment	0.01mM CFW	26.22	1.0073
0.01mM CFW+1M sorb	ChmbA	exp_2	tested_environment	0.01mM CFW	26.7	1.09681
0.01mM CFW+1M sorb	ChmbA	exp_2	tested_environment	0.01mM CFW	28.5	1.17075
0.01mM CFW+1M sorb	ChmbA	exp_2	tested_environment	0.01mM CFW	27.9	1.1461
0.01mM CFW+1M sorb	Cnhp6A	exp_2	tested_environment	0.01mM CFW	23.34	1.00618
0.01mM CFW+1M sorb	Cnhp6A	exp_2	tested_environment	0.01mM CFW	22.9	0.987211
0.01mM CFW+1M sorb	Cnhp6A	exp_2	tested_environment	0.01mM CFW	23.9	1.03032
